# Supplementary material for: Evolutionary dynamics of microRNA target sites across vertebrate evolution
Source: PLoS Genet. 2020 Feb 3;16(2):e1008285. doi: 10.1371/journal.pgen.1008285 (PMC7018135; doi:10.1371/journal.pgen.1008285)
Supplement: S1 Table — Target sites are listed by 8mer target site sequence (8mer), recording loss rank (rank), number of standard deviations observed loss counts diverged from the mean of simulated counts (column D), the observed loss count, the mean of the simulated counts and list of miRNAs in the family corresponding to the 8mer target site. (XLSX) [file pgen.1008285.s005.xlsx]

## Sheet: Table S1
Table S1: Losses in 3’UTR binding sites of deeply conserved vertebrate miRNAs							mirs loss ranks lower than all 8mers, p-value: 2.40417882687e-35
8mer	rank	obs. count # std. devs from mean sim. count	obs. count	mean sim. count	miRNA
TGTTTACA	9	-34.2377	718	1948.64	hsa-miR-30a-5p, hsa-miR-30c-5p, hsa-miR-30d-5p, hsa-miR-30b-5p, hsa-miR-30e-5p
GTGCAATA	32	-27.8736	281	922.98	hsa-miR-25-3p, hsa-miR-32-5p, hsa-miR-92a-3p, hsa-miR-363-3p, hsa-miR-367-3p, hsa-miR-92b-3p
GTGCCTTA	42	-26.1473	157	653.87	hsa-miR-124-3p, hsa-miR-506-3p
TACTTGAA	47	-25.6345	468	1100.14	hsa-miR-26a-5p, hsa-miR-26b-5p, hsa-miR-1297, hsa-miR-4465
GCACTTTA	59	-24.5795	380	1053.43	hsa-miR-17-5p, hsa-miR-20a-5p, hsa-miR-93-5p, hsa-miR-106a-5p, hsa-miR-106b-5p, hsa-miR-20b-5p, hsa-miR-526b-3p, hsa-miR-519d-3p
CTACCTCA	61	-24.392	188	698.13	hsa-let-7a-5p, hsa-let-7b-5p, hsa-let-7c-5p, hsa-let-7d-5p, hsa-let-7e-5p, hsa-let-7f-5p, hsa-miR-98-5p, hsa-let-7g-5p, hsa-let-7i-5p, hsa-miR-4458, hsa-miR-4500
AGCAATAA	74	-23.5252	436	1069.19	hsa-miR-137
ACCAAAGA	86	-22.9	332	929.03	hsa-miR-9-5p
TGAATGTA	89	-22.5754	738	1417.91	hsa-miR-181a-5p, hsa-miR-181b-5p, hsa-miR-181c-5p, hsa-miR-181d-5p, hsa-miR-4262
AAGCACAA	133	-20.2176	373	794.38	hsa-miR-218-5p
TTTGCACA	134	-20.2155	622	1211.14	hsa-miR-19a-3p, hsa-miR-19b-3p
CTATGCAA	136	-20.0918	222	605.06	hsa-miR-153-3p
TGCTGCTA	145	-19.7273	448	887.53	hsa-miR-15a-5p, hsa-miR-16-5p, hsa-miR-15b-5p, hsa-miR-195-5p, hsa-miR-424-5p, hsa-miR-497-5p, hsa-miR-6838-5p
GTACTGTA	147	-19.6849	453	1081.12	hsa-miR-101-3p
TGGTGCTA	155	-19.2729	224	612.7	hsa-miR-29a-3p, hsa-miR-29b-3p, hsa-miR-29c-3p
CAGTATTA	173	-18.173	564	1031.64	hsa-miR-200b-3p, hsa-miR-200c-3p, hsa-miR-429
AATGTGAA	175	-18.045	1012	1616.81	hsa-miR-23a-3p, hsa-miR-23b-3p, hsa-miR-130a-5p, hsa-miR-23c
GTGCCAAA	220	-16.1108	286	650.65	hsa-miR-96-5p, hsa-miR-1271-5p
ACATTCCA	222	-16.0352	427	777.63	hsa-miR-1-3p, hsa-miR-206, hsa-miR-613
AAGCCATA	224	-16.0002	261	604.35	hsa-miR-135a-5p, hsa-miR-135b-5p
CTCAGGGA	228	-15.9118	262	584.37	hsa-miR-125b-5p, hsa-miR-125a-5p, hsa-miR-4319
GGACCAAA	233	-15.6641	282	520.94	hsa-miR-133a-3p, hsa-miR-133b
CACTGTGA	238	-15.5525	417	833.59	hsa-miR-216a-3p, hsa-miR-128-3p, hsa-miR-3681-3p
TTGCACTA	354	-12.9265	295	603.32	hsa-miR-130a-3p, hsa-miR-301a-3p, hsa-miR-130b-3p, hsa-miR-454-3p, hsa-miR-301b-3p, hsa-miR-4295, hsa-miR-3666
TTGCCAAA	357	-12.8669	657	987.13	hsa-miR-182-5p
CACCAGCA	438	-11.8291	410	650.98	hsa-miR-138-5p
TGCACTGA	444	-11.7566	447	679.71	hsa-miR-148a-3p, hsa-miR-152-3p, hsa-miR-148b-3p
ACTACTGA	447	-11.718	241	411.97	hsa-miR-199a-3p, hsa-miR-199b-3p, hsa-miR-3129-5p
CACTGCCA	453	-11.6398	456	683.95	hsa-miR-34a-5p, hsa-miR-34c-5p, hsa-miR-449a, hsa-miR-449b-5p
GACAATCA	490	-11.1476	179	362.13	hsa-miR-219a-5p, hsa-miR-4782-3p, hsa-miR-6766-3p
AACTGGAA	590	-10.1568	731	956.19	hsa-miR-145-5p, hsa-miR-5195-3p
CAGTGTTA	646	-9.75418	554	771.18	hsa-miR-141-3p, hsa-miR-200a-3p
GTGCCATA	647	-9.74902	217	379.27	hsa-miR-183-5p
GACTGTTA	704	-9.23547	194	304.6	hsa-miR-212-3p, hsa-miR-132-3p
ACAGGGTA	718	-9.11407	154	257.04	hsa-miR-10a-5p, hsa-miR-10b-5p
ATGCTGCA	719	-9.09925	446	643.34	hsa-miR-103a-3p, hsa-miR-107
GCACCTTA	791	-8.62655	169	276.88	hsa-miR-18a-5p, hsa-miR-18b-5p, hsa-miR-4735-3p
ACTTTATA	972	-7.60153	626	815.06	hsa-miR-142-5p, hsa-miR-5590-3p
TACGGGTA	979	-7.55953	18	62.6	hsa-miR-99a-5p, hsa-miR-100-5p, hsa-miR-99b-5p
ATAAGCTA	988	-7.50492	284	403.21	hsa-miR-21-5p, hsa-miR-590-5p
ATGTAGCA	998	-7.46728	477	606.11	hsa-miR-221-3p, hsa-miR-222-3p
ACTACCTA	1204	-6.62307	77	145	hsa-miR-196a-5p, hsa-miR-196b-5p
GTCTTCCA	1213	-6.59715	318	422.05	hsa-miR-7-5p
AGCACTTA	1228	-6.55993	359	470.96	hsa-miR-302a-3p, hsa-miR-302b-3p, hsa-miR-302c-3p, hsa-miR-302d-3p, hsa-miR-372-3p, hsa-miR-373-3p, hsa-miR-520e, hsa-miR-520a-3p, hsa-miR-520b, hsa-miR-520c-3p, hsa-miR-520d-3p, hsa-miR-302e
CTGAGCCA	1241	-6.4975	399	517.46	hsa-miR-24-3p
ATGAAGGA	1305	-6.2822	537	672.08	hsa-miR-205-5p
ACATATCA	1407	-6.00024	244	330.45	hsa-miR-190a-5p, hsa-miR-190b
CTGTTACA	1473	-5.83022	319	404.29	hsa-miR-194-5p
TCATCTCA	1549	-5.62594	362	458.79	hsa-miR-143-3p, hsa-miR-4770, hsa-miR-6088
ACTGTAGA	1934	-4.82943	414	495.28	hsa-miR-139-5p
AGTCTTAA	2233	-4.37768	337	400.82	hsa-miR-499a-5p
CGTCTTAA	2478	-4.04613	53	80.57	hsa-miR-208a-3p, hsa-miR-208b-3p
AGCATTAA	2910	-3.61375	520	594.54	hsa-miR-155-5p
CGCTGCTA	2987	-3.53974	84	113.84	hsa-miR-503-5p
AACTGACA	3263	-3.31473	310	362.05	hsa-miR-223-3p
TTCCGTTA	3423	-3.20354	75	100.2	hsa-miR-191-5p
CGGTACGA	3533	-3.12698	4	12.52	hsa-miR-126-3p
AAAGGGAA	3716	-2.99669	863	932.35	hsa-miR-204-5p, hsa-miR-211-5p
TCCGTCCA	5626	-2.17419	80	97.92	hsa-miR-184
CGAACAAA	5724	-2.14589	39	52.14	hsa-miR-375
ACGCACAA	7141	-1.76434	39	48.77	hsa-miR-210-3p
AGACACGA	10857	-1.07058	44	49.25	hsa-miR-187-3p
AGAGATTA	13264	-0.737101	302	312.68	hsa-miR-216b-5p
GTGTCATA	14344	-0.600111	205	211.31	hsa-miR-425-5p
AACGGTTA	14596	-0.56592	40	42.89	hsa-miR-451a
CTGTGGTA	16070	-0.389804	377	383.22	hsa-miR-140-3p
CCTGCTGA	17204	-0.2659	490	494.85	hsa-miR-214-3p, hsa-miR-761, hsa-miR-3619-5p
GCAAAAAA	25380	0.533	290	283.45	hsa-miR-129-5p
ATGCTGGA	26100	0.596082	406	397.33	hsa-miR-338-3p
AGTTCTCA	27558	0.727939	431	418.69	hsa-miR-146a-5p, hsa-miR-146b-5p, hsa-miR-7153-5p
TAGGTCAA	28797	0.843681	167	158.68	hsa-miR-192-5p, hsa-miR-215-5p
ATGCAGTA	32199	1.14629	577	555.51	hsa-miR-217, hsa-miR-6807-3p
TGAGATTA	36869	1.55919	320	298.24	hsa-miR-216a-5p
CATTTCAA	47124	2.57831	972	910.7	hsa-miR-203a-3p
ACACTCCA	52047	3.1773	246	210.31	hsa-miR-122-5p
			Obs. Total	Exp. Total
			26406	42899.1
			Obs.-Exp.	-16493.1
			Reduction per gene	-1.44956
