# Supplementary material for: Evolutionary dynamics of microRNA target sites across vertebrate evolution
Source: PLoS Genet. 2020 Feb 3;16(2):e1008285. doi: 10.1371/journal.pgen.1008285 (PMC7018135; doi:10.1371/journal.pgen.1008285)
Supplement: S2 Table — As described in S1 Table, but for site gains. (XLSX) [file pgen.1008285.s006.xlsx]

## Sheet: Table S2
Table S2: Gains in 3’UTR binding sites of deeply conserved vertebrate miRNAs							mirs gain ranks lower than all 8mers, p-value: 4.10840036717e-21
8mer	rank	obs. count # std. devs from mean sim. count	obs. count	mean sim. count	miRNA
GTGCCTTA	4	-12.5364	122	366.63	hsa-miR-124-3p, hsa-miR-506-3p
GTGCAATA	6	-11.8061	125	346.36	hsa-miR-25-3p, hsa-miR-32-5p, hsa-miR-92a-3p, hsa-miR-363-3p, hsa-miR-367-3p, hsa-miR-92b-3p
GTGCCAAA	8	-11.6132	211	416.65	hsa-miR-96-5p, hsa-miR-1271-5p
GCACTTTA	10	-11.4249	156	396.6	hsa-miR-17-5p, hsa-miR-20a-5p, hsa-miR-93-5p, hsa-miR-106a-5p, hsa-miR-106b-5p, hsa-miR-20b-5p, hsa-miR-526b-3p, hsa-miR-519d-3p
CTACCTCA	11	-11.4109	87	267.31	hsa-let-7a-5p, hsa-let-7b-5p, hsa-let-7c-5p, hsa-let-7d-5p, hsa-let-7e-5p, hsa-let-7f-5p, hsa-miR-98-5p, hsa-let-7g-5p, hsa-let-7i-5p, hsa-miR-4458, hsa-miR-4500
ACCAAAGA	13	-11.2758	237	450.39	hsa-miR-9-5p
CTATGCAA	19	-10.7848	128	317.59	hsa-miR-153-3p
TGTTTACA	24	-10.6863	417	714.71	hsa-miR-30a-5p, hsa-miR-30c-5p, hsa-miR-30d-5p, hsa-miR-30b-5p, hsa-miR-30e-5p
AGCAATAA	36	-10.0072	230	424.24	hsa-miR-137
GGACCAAA	47	-9.57203	188	333.1	hsa-miR-133a-3p, hsa-miR-133b
TGGTGCTA	53	-9.4694	168	335.46	hsa-miR-29a-3p, hsa-miR-29b-3p, hsa-miR-29c-3p
GTGCCATA	54	-9.46574	141	282.31	hsa-miR-183-5p
AAGCCATA	56	-9.38954	189	370.74	hsa-miR-135a-5p, hsa-miR-135b-5p
TTGCCAAA	59	-9.23998	418	612.51	hsa-miR-182-5p
AAGCACAA	73	-8.83719	245	418.48	hsa-miR-218-5p
TTTGCACA	95	-8.55083	441	650.62	hsa-miR-19a-3p, hsa-miR-19b-3p
CTCAGGGA	100	-8.41207	213	356.03	hsa-miR-125b-5p, hsa-miR-125a-5p, hsa-miR-4319
TTGCACTA	112	-8.25656	207	376.82	hsa-miR-130a-3p, hsa-miR-301a-3p, hsa-miR-130b-3p, hsa-miR-454-3p, hsa-miR-301b-3p, hsa-miR-4295, hsa-miR-3666
TGCTGCTA	304	-6.84939	304	446.5	hsa-miR-15a-5p, hsa-miR-16-5p, hsa-miR-15b-5p, hsa-miR-195-5p, hsa-miR-424-5p, hsa-miR-497-5p, hsa-miR-6838-5p
CACTGTGA	327	-6.73474	303	432.28	hsa-miR-216a-3p, hsa-miR-128-3p, hsa-miR-3681-3p
GCACCTTA	342	-6.64342	131	228.23	hsa-miR-18a-5p, hsa-miR-18b-5p, hsa-miR-4735-3p
ATAAGCTA	397	-6.47665	176	272.02	hsa-miR-21-5p, hsa-miR-590-5p
TACTTGAA	420	-6.39637	409	551.23	hsa-miR-26a-5p, hsa-miR-26b-5p, hsa-miR-1297, hsa-miR-4465
GACAATCA	527	-6.10603	124	213.43	hsa-miR-219a-5p, hsa-miR-4782-3p, hsa-miR-6766-3p
AATGTGAA	726	-5.72533	658	805.51	hsa-miR-23a-3p, hsa-miR-23b-3p, hsa-miR-130a-5p, hsa-miR-23c
TTCCGTTA	1063	-5.24821	73	148.7	hsa-miR-191-5p
ACATTCCA	1100	-5.21769	320	423.27	hsa-miR-1-3p, hsa-miR-206, hsa-miR-613
GTACTGTA	1424	-4.93098	277	389.56	hsa-miR-101-3p
TACGGGTA	1656	-4.7337	15	49.08	hsa-miR-99a-5p, hsa-miR-100-5p, hsa-miR-99b-5p
CGAACAAA	1752	-4.64169	74	119.84	hsa-miR-375
ACTTTATA	1770	-4.62669	549	667.98	hsa-miR-142-5p, hsa-miR-5590-3p
AGCACTTA	2446	-4.23371	246	319.06	hsa-miR-302a-3p, hsa-miR-302b-3p, hsa-miR-302c-3p, hsa-miR-302d-3p, hsa-miR-372-3p, hsa-miR-373-3p, hsa-miR-520e, hsa-miR-520a-3p, hsa-miR-520b, hsa-miR-520c-3p, hsa-miR-520d-3p, hsa-miR-302e
TGAATGTA	2531	-4.19058	521	624.33	hsa-miR-181a-5p, hsa-miR-181b-5p, hsa-miR-181c-5p, hsa-miR-181d-5p, hsa-miR-4262
ATGCTGCA	2924	-4.01852	344	428.72	hsa-miR-103a-3p, hsa-miR-107
GCAAAAAA	3074	-3.95154	408	503.55	hsa-miR-129-5p
CGCTGCTA	3756	-3.70193	80	118.58	hsa-miR-503-5p
AGCATTAA	3797	-3.68905	374	456.25	hsa-miR-155-5p
GACTGTTA	3976	-3.61885	196	248.13	hsa-miR-212-3p, hsa-miR-132-3p
CGTCTTAA	4080	-3.58715	84	119.42	hsa-miR-208a-3p, hsa-miR-208b-3p
ACAGGGTA	5550	-3.1724	128	171.88	hsa-miR-10a-5p, hsa-miR-10b-5p
ACGCACAA	5608	-3.15627	64	93.73	hsa-miR-210-3p
TGCACTGA	5815	-3.10309	346	404.51	hsa-miR-148a-3p, hsa-miR-152-3p, hsa-miR-148b-3p
CACCAGCA	5817	-3.10269	262	313.63	hsa-miR-138-5p
ACTACCTA	5930	-3.0767	119	158.59	hsa-miR-196a-5p, hsa-miR-196b-5p
TGAGATTA	7839	-2.68588	289	337.4	hsa-miR-216a-5p
CAGTATTA	8691	-2.52606	343	396.13	hsa-miR-200b-3p, hsa-miR-200c-3p, hsa-miR-429
AGTCTTAA	10974	-2.1567	344	387.46	hsa-miR-499a-5p
ATGTAGCA	11418	-2.08713	321	356.73	hsa-miR-221-3p, hsa-miR-222-3p
ATGAAGGA	13551	-1.79324	406	438.95	hsa-miR-205-5p
CAGTGTTA	13715	-1.77218	419	452	hsa-miR-141-3p, hsa-miR-200a-3p
ACACTCCA	14074	-1.72095	216	243.42	hsa-miR-122-5p
ACTACTGA	14130	-1.71251	234	263.64	hsa-miR-199a-3p, hsa-miR-199b-3p, hsa-miR-3129-5p
AACGGTTA	14436	-1.67311	62	78.69	hsa-miR-451a
GTCTTCCA	19012	-1.12332	300	324.04	hsa-miR-7-5p
TAGGTCAA	19168	-1.10486	170	185.06	hsa-miR-192-5p, hsa-miR-215-5p
TCCGTCCA	20691	-0.938021	89	98.38	hsa-miR-184
AACTGGAA	21900	-0.805412	542	559.44	hsa-miR-145-5p, hsa-miR-5195-3p
ACATATCA	22389	-0.754573	260	271.93	hsa-miR-190a-5p, hsa-miR-190b
GTGTCATA	23706	-0.612866	251	260.16	hsa-miR-425-5p
CACTGCCA	26383	-0.328654	354	359.79	hsa-miR-34a-5p, hsa-miR-34c-5p, hsa-miR-449a, hsa-miR-449b-5p
AGAGATTA	26605	-0.304903	317	321.77	hsa-miR-216b-5p
CGGTACGA	30123	0.0772667	12	11.71	hsa-miR-126-3p
ATGCTGGA	30395	0.104935	390	388.14	hsa-miR-338-3p
CTGAGCCA	31498	0.22446	369	364.91	hsa-miR-24-3p
CATTTCAA	32083	0.288934	726	717.7	hsa-miR-203a-3p
AACTGACA	33029	0.386964	330	322.32	hsa-miR-223-3p
ATGCAGTA	33852	0.47521	388	378.24	hsa-miR-217, hsa-miR-6807-3p
AAAGGGAA	33940	0.48595	653	641.1	hsa-miR-204-5p, hsa-miR-211-5p
TCATCTCA	41454	1.40696	343	318.78	hsa-miR-143-3p, hsa-miR-4770, hsa-miR-6088
ACTGTAGA	44671	1.87193	420	383.65	hsa-miR-139-5p
CTGTTACA	47280	2.27267	375	335.2	hsa-miR-194-5p
CCTGCTGA	47711	2.34253	435	388.89	hsa-miR-214-3p, hsa-miR-761, hsa-miR-3619-5p
CTGTGGTA	48729	2.51576	362	316.88	hsa-miR-140-3p
AGTTCTCA	52297	3.22349	434	368.04	hsa-miR-146a-5p, hsa-miR-146b-5p, hsa-miR-7153-5p
AGACACGA	60015	5.59011	122	76.82	hsa-miR-187-3p
			Obs. Total	Exp. Total
			20784	26491.9
			Obs.-Exp.	-5707.93
			Reduction per gene	-0.501664
