# Supplementary material for: Evolutionary dynamics of microRNA target sites across vertebrate evolution
Source: PLoS Genet. 2020 Feb 3;16(2):e1008285. doi: 10.1371/journal.pgen.1008285 (PMC7018135; doi:10.1371/journal.pgen.1008285)
Supplement: S3 Table — As described in S1 Table. (XLSX) [file pgen.1008285.s007.xlsx]

## Sheet: Table S3
Table S3: Losses in intronic binding sites of deeply conserved vertebrate miRNAs							mirs loss ranks higher than all 8mers, p-value: 0.00652717707122
8mer	rank	obs. count # std. devs from mean sim. count	obs. count	mean sim. count	miRNA
TGTTTACA	630	-5.35429	826	944.43	hsa-miR-30a-5p, hsa-miR-30c-5p, hsa-miR-30d-5p, hsa-miR-30b-5p, hsa-miR-30e-5p
TTCCGTTA	2573	-2.88542	68	87.86	hsa-miR-191-5p
AGCAATAA	5488	-1.85597	614	654.21	hsa-miR-137
CGGTACGA	5591	-1.82708	0	1.91	hsa-miR-126-3p
GACTGTTA	6079	-1.71181	251	272.68	hsa-miR-212-3p, hsa-miR-132-3p
TAGGTCAA	6588	-1.59225	176	194	hsa-miR-192-5p, hsa-miR-215-5p
AGCACTTA	6745	-1.55916	447	472.66	hsa-miR-302a-3p, hsa-miR-302b-3p, hsa-miR-302c-3p, hsa-miR-302d-3p, hsa-miR-372-3p, hsa-miR-373-3p, hsa-miR-520e, hsa-miR-520a-3p, hsa-miR-520b, hsa-miR-520c-3p, hsa-miR-520d-3p, hsa-miR-302e
AGAGATTA	7136	-1.47373	570	597.93	hsa-miR-216b-5p
CGAACAAA	8643	-1.18908	49	56.62	hsa-miR-375
CCTGCTGA	8678	-1.18419	686	712.72	hsa-miR-214-3p, hsa-miR-761, hsa-miR-3619-5p
GTACTGTA	10788	-0.833314	253	263.4	hsa-miR-101-3p
CGCTGCTA	11230	-0.767378	31	34.37	hsa-miR-503-5p
AGACACGA	13533	-0.451733	40	41.98	hsa-miR-187-3p
GACAATCA	14379	-0.34595	184	187.57	hsa-miR-219a-5p, hsa-miR-4782-3p, hsa-miR-6766-3p
GTGCCAAA	15090	-0.257902	419	423.62	hsa-miR-96-5p, hsa-miR-1271-5p
GTGTCATA	15704	-0.18511	272	274.27	hsa-miR-425-5p
ACATTCCA	18300	0.107377	603	600.91	hsa-miR-1-3p, hsa-miR-206, hsa-miR-613
CTGTTACA	18369	0.115665	442	440.12	hsa-miR-194-5p
TTTGCACA	19017	0.183942	667	663.69	hsa-miR-19a-3p, hsa-miR-19b-3p
GCACTTTA	21945	0.489645	423	414.57	hsa-miR-17-5p, hsa-miR-20a-5p, hsa-miR-93-5p, hsa-miR-106a-5p, hsa-miR-106b-5p, hsa-miR-20b-5p, hsa-miR-526b-3p, hsa-miR-519d-3p
CGTCTTAA	23301	0.622822	78	73.8	hsa-miR-208a-3p, hsa-miR-208b-3p
AGTCTTAA	25909	0.890587	427	412.57	hsa-miR-499a-5p
ACACTCCA	26276	0.925827	314	298.88	hsa-miR-122-5p
AACGGTTA	26973	0.994867	51	46.11	hsa-miR-451a
AGCATTAA	27694	1.07068	816	793.54	hsa-miR-155-5p
ACGCACAA	28867	1.18286	44	38.35	hsa-miR-210-3p
TACGGGTA	29455	1.24032	23	18.98	hsa-miR-99a-5p, hsa-miR-100-5p, hsa-miR-99b-5p
TTGCCAAA	29803	1.27518	831	803.6	hsa-miR-182-5p
GTGCCATA	31788	1.47545	206	188.14	hsa-miR-183-5p
TCCGTCCA	32039	1.49937	35	29.7	hsa-miR-184
AACTGACA	34864	1.79294	504	473.22	hsa-miR-223-3p
TGCTGCTA	35119	1.81903	424	395.31	hsa-miR-15a-5p, hsa-miR-16-5p, hsa-miR-15b-5p, hsa-miR-195-5p, hsa-miR-424-5p, hsa-miR-497-5p, hsa-miR-6838-5p
TGAGATTA	37418	2.05936	728	691.47	hsa-miR-216a-5p
ACTACTGA	38668	2.19345	247	220.33	hsa-miR-199a-3p, hsa-miR-199b-3p, hsa-miR-3129-5p
GTCTTCCA	40772	2.42563	383	345.04	hsa-miR-7-5p
CTATGCAA	40851	2.43368	332	297.57	hsa-miR-153-3p
GCACCTTA	40875	2.43581	192	166.06	hsa-miR-18a-5p, hsa-miR-18b-5p, hsa-miR-4735-3p
TCATCTCA	43820	2.75784	639	586.89	hsa-miR-143-3p, hsa-miR-4770, hsa-miR-6088
AATGTGAA	43953	2.77171	1128	1061.44	hsa-miR-23a-3p, hsa-miR-23b-3p, hsa-miR-130a-5p, hsa-miR-23c
CTACCTCA	44140	2.79107	257	224.83	hsa-let-7a-5p, hsa-let-7b-5p, hsa-let-7c-5p, hsa-let-7d-5p, hsa-let-7e-5p, hsa-let-7f-5p, hsa-miR-98-5p, hsa-let-7g-5p, hsa-let-7i-5p, hsa-miR-4458, hsa-miR-4500
CAGTGTTA	46050	3.01552	603	549.54	hsa-miR-141-3p, hsa-miR-200a-3p
ACATATCA	47012	3.13191	349	307.27	hsa-miR-190a-5p, hsa-miR-190b
TGGTGCTA	47215	3.15565	341	296.82	hsa-miR-29a-3p, hsa-miR-29b-3p, hsa-miR-29c-3p
ATGAAGGA	47768	3.22372	626	565.73	hsa-miR-205-5p
ACTACCTA	47935	3.2439	179	148.04	hsa-miR-196a-5p, hsa-miR-196b-5p
AACTGGAA	49997	3.50951	706	630.45	hsa-miR-145-5p, hsa-miR-5195-3p
TTGCACTA	50018	3.51333	345	297.27	hsa-miR-130a-3p, hsa-miR-301a-3p, hsa-miR-130b-3p, hsa-miR-454-3p, hsa-miR-301b-3p, hsa-miR-4295, hsa-miR-3666
AAGCCATA	50653	3.59547	431	380.44	hsa-miR-135a-5p, hsa-miR-135b-5p
ACTTTATA	51625	3.72519	785	710.18	hsa-miR-142-5p, hsa-miR-5590-3p
GTGCCTTA	51707	3.73639	331	279.74	hsa-miR-124-3p, hsa-miR-506-3p
CTGTGGTA	52875	3.89661	420	365.18	hsa-miR-140-3p
GGACCAAA	53500	3.98739	315	261.98	hsa-miR-133a-3p, hsa-miR-133b
CACTGCCA	53607	4.00326	529	456.88	hsa-miR-34a-5p, hsa-miR-34c-5p, hsa-miR-449a, hsa-miR-449b-5p
GTGCAATA	54270	4.10425	340	287.16	hsa-miR-25-3p, hsa-miR-32-5p, hsa-miR-92a-3p, hsa-miR-363-3p, hsa-miR-367-3p, hsa-miR-92b-3p
CAGTATTA	54422	4.12558	607	537.95	hsa-miR-200b-3p, hsa-miR-200c-3p, hsa-miR-429
ACTGTAGA	55157	4.24025	390	331.47	hsa-miR-139-5p
ACCAAAGA	56456	4.46368	478	415.89	hsa-miR-9-5p
CACCAGCA	57113	4.57972	425	353.29	hsa-miR-138-5p
CATTTCAA	57165	4.58737	1206	1079.15	hsa-miR-203a-3p
CACTGTGA	58433	4.83572	536	455.5	hsa-miR-216a-3p, hsa-miR-128-3p, hsa-miR-3681-3p
GCAAAAAA	59035	4.96505	264	206.59	hsa-miR-129-5p
ATAAGCTA	59271	5.01894	359	290.93	hsa-miR-21-5p, hsa-miR-590-5p
CTGAGCCA	59939	5.17561	628	526.53	hsa-miR-24-3p
ATGTAGCA	60176	5.23324	614	526.83	hsa-miR-221-3p, hsa-miR-222-3p
ACAGGGTA	60316	5.26441	322	259.24	hsa-miR-10a-5p, hsa-miR-10b-5p
ATGCAGTA	60448	5.29595	548	466.89	hsa-miR-217, hsa-miR-6807-3p
TGAATGTA	60764	5.37222	783	684.07	hsa-miR-181a-5p, hsa-miR-181b-5p, hsa-miR-181c-5p, hsa-miR-181d-5p, hsa-miR-4262
CTCAGGGA	61285	5.53763	604	507	hsa-miR-125b-5p, hsa-miR-125a-5p, hsa-miR-4319
TACTTGAA	61327	5.54938	739	624.66	hsa-miR-26a-5p, hsa-miR-26b-5p, hsa-miR-1297, hsa-miR-4465
TGCACTGA	61874	5.72322	523	418.08	hsa-miR-148a-3p, hsa-miR-152-3p, hsa-miR-148b-3p
AAGCACAA	62096	5.80999	655	550.91	hsa-miR-218-5p
ATGCTGCA	62953	6.16537	610	491.85	hsa-miR-103a-3p, hsa-miR-107
AAAGGGAA	63179	6.2624	1172	1018.73	hsa-miR-204-5p, hsa-miR-211-5p
AGTTCTCA	64608	7.26812	679	559.42	hsa-miR-146a-5p, hsa-miR-146b-5p, hsa-miR-7153-5p
ATGCTGGA	65156	8.20714	550	426.22	hsa-miR-338-3p
