# Supplementary material for: Evolutionary dynamics of microRNA target sites across vertebrate evolution
Source: PLoS Genet. 2020 Feb 3;16(2):e1008285. doi: 10.1371/journal.pgen.1008285 (PMC7018135; doi:10.1371/journal.pgen.1008285)
Supplement: S4 Table — As described in S2 Table. (XLSX) [file pgen.1008285.s008.xlsx]

## Sheet: Table S4
Table S4: Gains in intronic binding sites of deeply conserved vertebrate miRNAs							mirs gain ranks higher than all 8mers, p-value: 0.349330313942
8mer	rank	obs. count # std. devs from mean sim. count	obs. count	mean sim. count	miRNA
GCAAAAAA	674	-4.49188	476	572.06	hsa-miR-129-5p
TTGCACTA	1682	-3.52449	281	342.53	hsa-miR-130a-3p, hsa-miR-301a-3p, hsa-miR-130b-3p, hsa-miR-454-3p, hsa-miR-301b-3p, hsa-miR-4295, hsa-miR-3666
GACAATCA	1940	-3.4008	225	282.53	hsa-miR-219a-5p, hsa-miR-4782-3p, hsa-miR-6766-3p
GTGCCAAA	2354	-3.21443	345	403.97	hsa-miR-96-5p, hsa-miR-1271-5p
TTGCCAAA	2431	-3.18213	637	717.62	hsa-miR-182-5p
TTCCGTTA	2561	-3.12211	125	161.41	hsa-miR-191-5p
TAGGTCAA	3187	-2.89139	217	267.77	hsa-miR-192-5p, hsa-miR-215-5p
GCACCTTA	3928	-2.66032	173	214.03	hsa-miR-18a-5p, hsa-miR-18b-5p, hsa-miR-4735-3p
CTATGCAA	4776	-2.43596	300	342.66	hsa-miR-153-3p
GCACTTTA	5122	-2.35081	369	413.57	hsa-miR-17-5p, hsa-miR-20a-5p, hsa-miR-93-5p, hsa-miR-106a-5p, hsa-miR-106b-5p, hsa-miR-20b-5p, hsa-miR-526b-3p, hsa-miR-519d-3p
AAGCCATA	5340	-2.29971	375	423.1	hsa-miR-135a-5p, hsa-miR-135b-5p
AGCATTAA	9214	-1.59965	567	608.17	hsa-miR-155-5p
TGGTGCTA	11281	-1.3256	298	321.26	hsa-miR-29a-3p, hsa-miR-29b-3p, hsa-miR-29c-3p
GTGCAATA	12175	-1.21399	276	296.31	hsa-miR-25-3p, hsa-miR-32-5p, hsa-miR-92a-3p, hsa-miR-363-3p, hsa-miR-367-3p, hsa-miR-92b-3p
AGCACTTA	12363	-1.18863	381	402.34	hsa-miR-302a-3p, hsa-miR-302b-3p, hsa-miR-302c-3p, hsa-miR-302d-3p, hsa-miR-372-3p, hsa-miR-373-3p, hsa-miR-520e, hsa-miR-520a-3p, hsa-miR-520b, hsa-miR-520c-3p, hsa-miR-520d-3p, hsa-miR-302e
GGACCAAA	12991	-1.1159	265	285.81	hsa-miR-133a-3p, hsa-miR-133b
TGTTTACA	13774	-1.02813	687	716.3	hsa-miR-30a-5p, hsa-miR-30c-5p, hsa-miR-30d-5p, hsa-miR-30b-5p, hsa-miR-30e-5p
CGAACAAA	13824	-1.02147	106	115.59	hsa-miR-375
CGCTGCTA	14010	-1.0007	78	87.97	hsa-miR-503-5p
AGCAATAA	16315	-0.741009	565	584.46	hsa-miR-137
GTGCCATA	16496	-0.722431	242	252.13	hsa-miR-183-5p
GACTGTTA	17161	-0.64668	274	284.76	hsa-miR-212-3p, hsa-miR-132-3p
TGAGATTA	18579	-0.498168	519	530.22	hsa-miR-216a-5p
AAGCACAA	18796	-0.478177	492	502.5	hsa-miR-218-5p
AGAGATTA	21274	-0.228892	517	521.86	hsa-miR-216b-5p
TTTGCACA	21650	-0.19033	626	631.15	hsa-miR-19a-3p, hsa-miR-19b-3p
CGTCTTAA	22790	-0.0719359	113	113.8	hsa-miR-208a-3p, hsa-miR-208b-3p
ACCAAAGA	23162	-0.0339068	425	425.56	hsa-miR-9-5p
ACATATCA	23417	-0.00756675	376	376.14	hsa-miR-190a-5p, hsa-miR-190b
TACGGGTA	23792	0.0288914	34	33.82	hsa-miR-99a-5p, hsa-miR-100-5p, hsa-miR-99b-5p
ACGCACAA	23863	0.036508	78	77.7	hsa-miR-210-3p
ATAAGCTA	24722	0.11605	354	351.96	hsa-miR-21-5p, hsa-miR-590-5p
GTGTCATA	26390	0.273048	293	288.48	hsa-miR-425-5p
AACGGTTA	27260	0.35294	82	78.93	hsa-miR-451a
ACTACTGA	28899	0.508188	298	289.48	hsa-miR-199a-3p, hsa-miR-199b-3p, hsa-miR-3129-5p
ACTACCTA	30457	0.657516	161	152.69	hsa-miR-196a-5p, hsa-miR-196b-5p
GTGCCTTA	30625	0.674317	296	283.47	hsa-miR-124-3p, hsa-miR-506-3p
CGGTACGA	32253	0.828969	10	7.55	hsa-miR-126-3p
ATGCTGGA	35111	1.11827	482	454.39	hsa-miR-338-3p
AGTCTTAA	36450	1.25893	465	442.6	hsa-miR-499a-5p
TGCTGCTA	38468	1.47403	494	463.66	hsa-miR-15a-5p, hsa-miR-16-5p, hsa-miR-15b-5p, hsa-miR-195-5p, hsa-miR-424-5p, hsa-miR-497-5p, hsa-miR-6838-5p
TCCGTCCA	38475	1.47469	106	91.44	hsa-miR-184
ACACTCCA	40293	1.67768	279	253.96	hsa-miR-122-5p
TACTTGAA	40344	1.68227	605	561.53	hsa-miR-26a-5p, hsa-miR-26b-5p, hsa-miR-1297, hsa-miR-4465
CATTTCAA	40863	1.74223	969	917.11	hsa-miR-203a-3p
AGACACGA	41697	1.8438	91	74.74	hsa-miR-187-3p
ATGTAGCA	42902	1.99818	428	387.21	hsa-miR-221-3p, hsa-miR-222-3p
ATGAAGGA	43513	2.0747	596	551.72	hsa-miR-205-5p
CTACCTCA	44654	2.21998	273	235.16	hsa-let-7a-5p, hsa-let-7b-5p, hsa-let-7c-5p, hsa-let-7d-5p, hsa-let-7e-5p, hsa-let-7f-5p, hsa-miR-98-5p, hsa-let-7g-5p, hsa-let-7i-5p, hsa-miR-4458, hsa-miR-4500
ATGCTGCA	45260	2.30262	500	456.21	hsa-miR-103a-3p, hsa-miR-107
CCTGCTGA	46600	2.48959	532	474.31	hsa-miR-214-3p, hsa-miR-761, hsa-miR-3619-5p
ACATTCCA	46713	2.50672	566	510.74	hsa-miR-1-3p, hsa-miR-206, hsa-miR-613
TGAATGTA	48975	2.84648	693	618.82	hsa-miR-181a-5p, hsa-miR-181b-5p, hsa-miR-181c-5p, hsa-miR-181d-5p, hsa-miR-4262
GTACTGTA	51507	3.27104	273	224.89	hsa-miR-101-3p
CTGTTACA	53347	3.64026	444	376.56	hsa-miR-194-5p
ATGCAGTA	54309	3.85927	463	392.11	hsa-miR-217, hsa-miR-6807-3p
ACTTTATA	54483	3.90497	657	571.92	hsa-miR-142-5p, hsa-miR-5590-3p
CAGTATTA	54735	3.963	499	420.05	hsa-miR-200b-3p, hsa-miR-200c-3p, hsa-miR-429
AACTGACA	56702	4.47058	518	421.98	hsa-miR-223-3p
AACTGGAA	57090	4.5838	763	637.76	hsa-miR-145-5p, hsa-miR-5195-3p
ACAGGGTA	57248	4.62614	275	207.74	hsa-miR-10a-5p, hsa-miR-10b-5p
CACCAGCA	57958	4.85462	412	321.18	hsa-miR-138-5p
ACTGTAGA	59489	5.37634	432	333.82	hsa-miR-139-5p
AATGTGAA	60251	5.69734	1054	867.9	hsa-miR-23a-3p, hsa-miR-23b-3p, hsa-miR-130a-5p, hsa-miR-23c
AAAGGGAA	60736	5.94443	1006	837.12	hsa-miR-204-5p, hsa-miR-211-5p
CAGTGTTA	61647	6.45292	559	428.35	hsa-miR-141-3p, hsa-miR-200a-3p
CTCAGGGA	61929	6.64156	515	405.78	hsa-miR-125b-5p, hsa-miR-125a-5p, hsa-miR-4319
CACTGCCA	62339	6.90425	490	359.76	hsa-miR-34a-5p, hsa-miR-34c-5p, hsa-miR-449a, hsa-miR-449b-5p
TCATCTCA	62882	7.30277	594	460.35	hsa-miR-143-3p, hsa-miR-4770, hsa-miR-6088
GTCTTCCA	62916	7.34602	516	388.07	hsa-miR-7-5p
TGCACTGA	63432	7.85729	552	392.16	hsa-miR-148a-3p, hsa-miR-152-3p, hsa-miR-148b-3p
CTGAGCCA	63528	7.95513	575	422.92	hsa-miR-24-3p
AGTTCTCA	63603	8.0467	642	486.67	hsa-miR-146a-5p, hsa-miR-146b-5p, hsa-miR-7153-5p
CTGTGGTA	64049	8.62546	444	321.17	hsa-miR-140-3p
CACTGTGA	65001	10.7885	596	389.92	hsa-miR-216a-3p, hsa-miR-128-3p, hsa-miR-3681-3p
