# Supplementary material for: Evolutionary dynamics of microRNA target sites across vertebrate evolution
Source: PLoS Genet. 2020 Feb 3;16(2):e1008285. doi: 10.1371/journal.pgen.1008285 (PMC7018135; doi:10.1371/journal.pgen.1008285)
Supplement: S5 Table — As described in S1 Table. (XLSX) [file pgen.1008285.s009.xlsx]

## Sheet: Table S5
Table S5: Losses in 3’UTR binding sites of moderately conserved vertebrate miRNAs							mirs loss ranks higher than all 8mers, p-value: 3.17938842194e-14
8mer	rank	obs. count # std. devs from mean sim. count	obs. count	mean sim. count	miRNA
ATACTGTA	371	-12.6786	800	1113.77	hsa-miR-144-3p
TGTATTAA	386	-12.4805	759	1090.47	hsa-miR-655-3p, hsa-miR-374c-5p
GTATTATA	463	-11.5146	469	720.98	hsa-miR-369-3p
TATTATAA	758	-8.86531	660	856.16	hsa-miR-374a-5p, hsa-miR-374b-5p
ATATGCAA	799	-8.58112	603	807.62	hsa-miR-448
CTTGTATA	883	-8.0375	535	685.38	hsa-miR-381-3p, hsa-miR-300
GTAATGTA	1011	-7.44157	346	463.68	hsa-miR-323a-3p
CTTTATAA	1189	-6.67195	742	897.64	hsa-miR-340-5p
GTTATATA	1398	-6.02456	412	513.91	hsa-miR-410-3p
CAGCTTTA	1760	-5.1516	450	543.62	hsa-miR-320a, hsa-miR-320b, hsa-miR-320c, hsa-miR-320d, hsa-miR-4429
GTGCCTGA	2035	-4.65181	361	432.6	hsa-miR-4269, hsa-miR-6715b-5p
GAATGTTA	2091	-4.57372	530	616.68	hsa-miR-543
GTTTGTTA	2158	-4.48234	361	440.66	hsa-miR-495-3p, hsa-miR-5688
CACTTTTA	2575	-3.94005	596	674.71	hsa-miR-548t-5p, hsa-miR-548az-5p
GTGACCAA	2591	-3.92315	307	368.75	hsa-miR-5587-5p
TTATACAA	2675	-3.83809	581	673.58	hsa-miR-568
GGCCAGTA	2901	-3.62022	156	195.98	hsa-miR-193a-3p, hsa-miR-193b-3p
AGCACAGA	2961	-3.56774	492	564.17	hsa-miR-5008-3p, hsa-miR-6737-3p, hsa-miR-7157-3p
AAGCACTA	2972	-3.55775	285	332.41	hsa-miR-520f-3p
GTATGATA	3252	-3.32334	246	291.58	hsa-miR-154-3p, hsa-miR-487a-3p
TCTATGTA	3481	-3.16597	419	478.43	hsa-miR-376c-3p
GGTGCTCA	3687	-3.01838	215	250.43	hsa-miR-3663-3p
GCGCCATA	3756	-2.97409	16	26.86	hsa-miR-652-3p
TGGGTCGA	3857	-2.90838	15	28.36	hsa-miR-551a, hsa-miR-551b-3p
GTCGACCA	4117	-2.78499	13	22.9	hsa-miR-412-5p
GAGCCAGA	4292	-2.69815	381	431.35	hsa-miR-149-5p
GTGTATAA	4603	-2.5667	513	552.96	hsa-miR-4789-5p
GTACGATA	5067	-2.37739	16	23.96	hsa-miR-487b-3p
ATTCTTTA	5259	-2.31109	682	736.52	hsa-miR-186-5p
CCGCCGCA	5271	-2.30851	46	59.55	hsa-miR-3960, hsa-miR-8072
GGATCCGA	5385	-2.25938	50	63.52	hsa-miR-127-3p
ATGACGTA	5533	-2.20683	31	41.11	hsa-miR-598-3p
TCTTGCCA	5682	-2.15612	432	467.39	hsa-miR-31-5p
CCGCACAA	5819	-2.11921	20	29.74	hsa-miR-147b
GCCAACGA	5943	-2.08286	41	52.95	hsa-miR-1306-3p
TCGCAAAA	6418	-1.94544	33	42.56	hsa-miR-450a-5p
GGTGCATA	6587	-1.89902	165	185.95	hsa-miR-501-3p, hsa-miR-502-3p
CCGTGCCA	6690	-1.86909	67	78.9	hsa-miR-564
TGTACCAA	6937	-1.80775	378	410.69	hsa-miR-150-3p
CTAACACA	7762	-1.61936	174	191.3	hsa-miR-3152-3p
ATGGTGCA	8027	-1.56472	272	292.8	hsa-miR-767-5p
GCGCTTCA	8977	-1.38792	65	74.15	hsa-miR-7706
GTGACTTA	10287	-1.15743	221	235.63	hsa-miR-224-5p
TTACAGAA	11262	-1.01139	739	761.02	hsa-miR-3686
TCTACCTA	11403	-0.991487	185	195.64	hsa-miR-3927-3p, hsa-miR-6831-5p
ATCATGAA	11725	-0.945625	544	562.64	hsa-miR-433-3p
ACACAGTA	11884	-0.923945	441	456.72	hsa-miR-892a
GCAACAGA	14317	-0.602008	289	297.37	hsa-miR-367-5p
GAGAACCA	14611	-0.564213	275	282.9	hsa-miR-597-3p
CTCTCCGA	14809	-0.538621	81	84.89	hsa-miR-5739
GAGGCCAA	15007	-0.515694	281	288.9	hsa-miR-6878-3p
AATACTCA	16030	-0.394364	331	336.69	hsa-miR-496
AGAAGAAA	16143	-0.382444	1124	1133.84	hsa-miR-4659a-3p, hsa-miR-4659b-3p
TGTGTGAA	16568	-0.337478	797	804.4	hsa-miR-377-3p
CATCCTCA	16773	-0.314064	328	333.19	hsa-miR-3605-5p
TCTATGAA	16836	-0.306215	510	515.33	hsa-miR-376a-3p, hsa-miR-376b-3p
CGAATGAA	17263	-0.258292	81	82.85	hsa-miR-1298-5p
GCCACCTA	17519	-0.229901	117	118.84	hsa-miR-6815-5p, hsa-miR-6865-5p
GGCACAGA	17575	-0.224321	311	314.01	hsa-miR-6889-3p
GGCCTTTA	18154	-0.164364	259	260.96	hsa-miR-6768-3p
GTCTACTA	18713	-0.105001	90	90.81	hsa-miR-411-5p
ACTACATA	18807	-0.0963509	287	288.34	hsa-miR-7852-3p
CAATGCAA	19475	-0.0245717	389	389.47	hsa-miR-33a-5p, hsa-miR-33b-5p
ACAGACCA	19527	-0.019491	255	255.24	hsa-miR-6753-3p, hsa-miR-7107-3p
AAGGGATA	20560	0.0766101	291	290	hsa-miR-188-5p, hsa-miR-6866-3p
CTAGACCA	21653	0.178146	180	178	hsa-miR-601
TCTGACCA	21902	0.202296	311	308.03	hsa-miR-6801-5p
ACCTGCCA	22100	0.222016	419	415.62	hsa-miR-4736
CTGCTGAA	22517	0.264281	624	617.83	hsa-miR-4291
GGGCGCCA	22641	0.276263	71	69.26	hsa-miR-6789-3p
GGTGTGTA	22851	0.29755	270	265.78	hsa-miR-362-3p, hsa-miR-329-3p
GTGTCCTA	23223	0.330999	195	191.22	hsa-miR-1197
GGTTCTCA	23900	0.39187	236	231.1	hsa-miR-589-5p
CCCCGCCA	24230	0.422563	134	130.1	hsa-miR-663a, hsa-miR-1908-5p, hsa-miR-6787-5p
GTCACAAA	24615	0.458886	324	317.38	hsa-miR-758-3p
CACCTGTA	25492	0.541565	316	308.5	hsa-miR-552-3p
GTCTACCA	25862	0.573404	119	114.24	hsa-miR-379-5p, hsa-miR-3529-5p
GTGTGTAA	25988	0.585935	508	496.87	hsa-miR-3941
TGCTTTGA	26300	0.613296	787	772.11	hsa-miR-330-3p
CGCCTCAA	26692	0.652551	36	32.95	hsa-miR-6765-5p
TTTGTTGA	27201	0.695225	740	726.52	hsa-miR-3065-5p
TAGAGTTA	27219	0.697286	178	170.97	hsa-miR-618
CTGTCACA	27669	0.737446	325	314.74	hsa-miR-542-3p
GAGGTATA	28484	0.815295	124	118.3	hsa-miR-875-5p
CCCGCGCA	28779	0.842737	20	17.58	hsa-miR-2277-5p
GGCTCGGA	29241	0.883315	79	73.55	hsa-miR-615-3p
GTCAGAGA	29650	0.918164	245	234.24	hsa-miR-301a-5p, hsa-miR-301b-5p
CCTCAGCA	29989	0.950226	590	571.72	hsa-miR-7160-5p
ATGTTTCA	30296	0.974146	795	773.99	hsa-miR-494-3p
CAGACTGA	30329	0.977877	340	324.53	hsa-miR-622
CACCCGCA	31344	1.07045	61	55.15	hsa-miR-3656
AAGGGCGA	32285	1.15405	67	60.41	hsa-miR-1249-3p
AAGTGTGA	32744	1.19397	428	410.43	hsa-miR-216b-3p
ACCCCCGA	32796	1.19935	65	57.95	hsa-miR-4787-5p
AGGCGCCA	33255	1.24112	41	35.21	hsa-miR-566
GCAATTCA	33258	1.24133	275	257.04	hsa-miR-219b-3p
CTGCCTCA	34279	1.32932	584	562.19	hsa-miR-1827
AAAAGCTA	34319	1.33306	524	499.56	hsa-miR-208a-5p, hsa-miR-208b-5p
CCGCGTGA	34637	1.35965	12	9.14	hsa-miR-3186-3p
GGGATGCA	34769	1.37251	210	195.52	hsa-miR-324-5p
CAGGGTCA	35098	1.40083	348	326.68	hsa-miR-504-5p, hsa-miR-4725-5p
CTGTTGAA	35114	1.40278	653	626.03	hsa-miR-421
GGCTTCCA	35139	1.40497	428	405.71	hsa-miR-671-5p
AATGGGTA	36045	1.48451	271	251.61	hsa-miR-660-5p
AGGCACAA	36684	1.54243	327	303.18	hsa-miR-550b-2-5p
GTCCGCAA	37133	1.58339	28	22.69	hsa-miR-4754
AAGGCATA	38071	1.66998	307	286.98	hsa-miR-532-5p
ACAAGAAA	38368	1.69669	530	499.21	hsa-miR-578
TCAGAGTA	38558	1.71245	308	282.9	hsa-miR-4714-5p
GCAAGACA	38622	1.71742	242	222.73	hsa-miR-431-5p
GGCGGAAA	38636	1.71873	69	59.41	hsa-miR-718
CGCCCCCA	39333	1.78126	93	81.08	hsa-miR-1237-5p, hsa-miR-4488, hsa-miR-4697-5p
CAGTCACA	39547	1.80291	280	255.19	hsa-miR-134-5p, hsa-miR-3118
CAGTCTAA	39580	1.80607	235	212.8	hsa-miR-151a-3p
GAGTGACA	39846	1.82955	187	168.11	hsa-miR-668-3p
AGACCCTA	40002	1.84331	158	140.65	hsa-miR-1182
ATCTGAAA	40091	1.85028	758	715.16	hsa-miR-3942-3p
TCTGATCA	40565	1.89725	391	361.69	hsa-miR-383-5p
AATGGAGA	40642	1.90472	533	496.85	hsa-miR-136-5p
AGCTCCTA	41043	1.94197	199	177.62	hsa-miR-28-5p, hsa-miR-708-5p, hsa-miR-3139
GACACTGA	41068	1.94537	394	359.33	hsa-miR-6733-3p
CCTGGTGA	41548	1.99441	336	306	hsa-miR-4733-3p
AACCATAA	41623	2.00305	337	308.85	hsa-miR-584-5p
TGGTTTGA	41708	2.01222	562	519.83	hsa-miR-6715a-3p
GACACAAA	41844	2.02474	260	234.03	hsa-miR-599
GAGAGTGA	41957	2.03633	228	203.36	hsa-miR-4639-3p
GTCCACCA	41995	2.04047	176	154.91	hsa-miR-8071
CAGGGCAA	42014	2.04228	241	216.4	hsa-miR-874-3p
AATCCTTA	42146	2.05497	384	353.68	hsa-miR-541-5p
CTGAGCTA	42181	2.05729	281	252.62	hsa-miR-6854-5p
AGAGGTCA	42336	2.07216	242	222.32	hsa-miR-6821-3p
GAAGGTAA	42532	2.09039	365	333.9	hsa-miR-4724-3p
TTTTGAGA	42625	2.0996	837	790.84	hsa-miR-373-5p, hsa-miR-616-5p, hsa-miR-371b-5p
GCCAAGGA	43035	2.1422	473	433.47	hsa-miR-212-5p
AGCCAGCA	43427	2.17848	490	452.39	hsa-miR-5580-5p
GCCCCGCA	43441	2.18005	75	62.77	hsa-miR-744-5p
ACTGCAAA	43932	2.2299	670	620.28	hsa-miR-6516-5p
AGAGCCAA	44233	2.2591	460	424.51	hsa-miR-8057
TGGACTGA	44376	2.27384	503	465.27	hsa-miR-455-3p
ACATACAA	44585	2.29428	364	334.19	hsa-miR-297
GGGCACTA	44591	2.29476	81	66.76	hsa-miR-371b-3p
GGGTGAGA	44782	2.31359	231	202.38	hsa-miR-6784-3p, hsa-miR-6862-3p
TTTCCATA	45279	2.36762	740	692.75	hsa-miR-3688-3p
GCAGCTCA	45355	2.37566	309	275.07	hsa-miR-558
TGTCCACA	45791	2.42607	389	352.64	hsa-miR-3138
CAGGCCCA	45956	2.44414	369	328.47	hsa-miR-2861
CTCCTGGA	46190	2.47031	573	515.25	hsa-miR-665
TACACATA	46341	2.48776	425	387.73	hsa-miR-511-3p
CCATGCAA	46629	2.51772	230	202.17	hsa-miR-5011-3p
AGGGCCAA	46689	2.52481	174	149.75	hsa-miR-328-3p
GGGCGGCA	46756	2.53321	85	71.25	hsa-miR-4632-3p
AGAGAAGA	46969	2.55858	575	525.62	hsa-miR-942-5p
TCCAGGGA	47729	2.64736	497	450.11	hsa-miR-4308
ATCCCACA	47908	2.66776	259	225.78	hsa-miR-4654, hsa-miR-4769-5p
CAACCTCA	47913	2.6682	276	237.46	hsa-miR-377-5p, hsa-miR-6086
GGGACACA	48012	2.67836	255	221.68	hsa-miR-3657
GCAGGGCA	48282	2.70739	332	293.77	hsa-miR-3173-5p, hsa-miR-6799-3p
CCCTTCTA	48342	2.71449	226	196.02	hsa-miR-3154
TCACATGA	48885	2.77887	314	279.46	hsa-miR-3607-5p
TCACTGAA	49248	2.82288	591	540.3	hsa-miR-4276
TGGCAGAA	49311	2.82976	488	442.12	hsa-miR-4727-5p
CAGCAGGA	49338	2.83288	537	488.96	hsa-miR-370-3p, hsa-miR-6893-3p
ACACAAGA	49447	2.84639	261	228.41	hsa-miR-581
ATCCTCCA	49510	2.8535	231	198.37	hsa-miR-6894-5p
TTGCCAGA	49993	2.90997	412	370.72	hsa-miR-3128
GGCTCAGA	50535	2.97569	379	335.95	hsa-miR-1199-5p, hsa-miR-6751-3p
TCCCAGAA	50711	3.00251	496	448.7	hsa-miR-4314
GGCAACCA	50748	3.00565	217	184.21	hsa-miR-656-5p
TCATCAGA	50794	3.01141	462	407.83	hsa-miR-4502
AGCCCCGA	50811	3.01423	91	71.71	hsa-miR-4508
AAGTCCAA	50915	3.02693	280	244.21	hsa-miR-5009-5p, hsa-miR-8058
TCTCTCCA	50997	3.03667	533	480.36	hsa-miR-185-5p, hsa-miR-4306, hsa-miR-4644
CACTCTGA	51064	3.04515	299	258.38	hsa-miR-759
GTCATCCA	51113	3.0516	271	232.71	hsa-miR-6744-5p
GCAGGAGA	51296	3.07853	370	323.37	hsa-miR-1976
GTCCTCAA	51615	3.11748	258	220.85	hsa-miR-1224-5p
TCCAGCCA	51963	3.16678	525	466.56	hsa-miR-3652, hsa-miR-4430
CAGAGCCA	52031	3.17535	540	483.42	hsa-miR-760
CCACTCAA	52055	3.17834	211	177.4	hsa-miR-1238-5p, hsa-miR-4758-5p
GCTCTTGA	52233	3.2063	313	269.44	hsa-miR-335-5p
CTCCAAGA	52387	3.22965	340	292.11	hsa-miR-432-5p
AGTAGCAA	52392	3.23009	304	267.02	hsa-miR-5089-3p
AGGCCAGA	52422	3.23395	356	304.58	hsa-miR-3176, hsa-miR-3922-3p
CTCCAGGA	52472	3.24042	499	444.29	hsa-miR-4254
GGGGCCCA	52667	3.26991	270	230.96	hsa-miR-296-5p
CCACCAGA	52831	3.2956	317	274.35	hsa-miR-4456
GTGGCTGA	52851	3.29845	394	342.99	hsa-miR-4691-3p
GGCAGACA	52972	3.31867	273	234.61	hsa-miR-346
CTTCCACA	53040	3.32686	437	387.31	hsa-miR-3190-3p
GTTGCAGA	53093	3.33662	377	325.16	hsa-miR-4772-3p
GTGATTGA	53314	3.368	307	264.44	hsa-miR-4705
AGACAGAA	53505	3.394	429	379.65	hsa-miR-6888-3p
CCCAGAGA	54287	3.51813	493	436.15	hsa-miR-330-5p, hsa-miR-326
GGTTGGCA	54326	3.52506	254	215	hsa-miR-5189-3p
AGCCCTCA	54357	3.52742	328	271.71	hsa-miR-4721
TCAGCCCA	54513	3.55115	419	358.13	hsa-miR-4656
AAGGCCTA	55251	3.67067	133	103.77	hsa-miR-3142, hsa-miR-1245b-5p
CAGCCAGA	55279	3.67551	487	423.34	hsa-miR-3064-5p, hsa-miR-6504-5p
CCAGCCAA	55532	3.72129	387	331.67	hsa-miR-6842-3p
TACCCCCA	55641	3.73821	169	133.86	hsa-miR-6835-5p
CACAGGCA	55666	3.74141	359	310.37	hsa-miR-6811-3p
CTTTCAGA	55817	3.76716	782	710.68	hsa-miR-4766-5p
CCTCTGCA	56010	3.8012	473	409.61	hsa-miR-2467-3p
AAGAGGCA	56207	3.83903	485	420.3	hsa-miR-2682-3p, hsa-miR-6781-3p
TCCATGTA	56347	3.86659	512	443.72	hsa-miR-4802-3p
TCCCTGGA	56754	3.93813	457	392.12	hsa-miR-7113-5p
GCCCACAA	56813	3.94959	147	113.66	hsa-miR-4296, hsa-miR-4322, hsa-miR-4265
CACACACA	56822	3.95171	966	852.21	hsa-miR-6867-5p
TCCTCTGA	56956	3.97594	422	360.31	hsa-miR-6847-5p
CCAGCTGA	56984	3.982	400	342.59	hsa-miR-1207-3p
GCTAGAGA	57039	3.99281	199	158.93	hsa-miR-1251-5p
GGAAGGCA	57222	4.02678	494	431.04	hsa-miR-4297, hsa-miR-5581-5p
GAAATCCA	57449	4.0736	511	451.94	hsa-miR-876-5p, hsa-miR-3167
CTCCCACA	57454	4.07408	339	281.95	hsa-miR-1233-5p, hsa-miR-6778-5p
CAGCCTCA	57628	4.10765	611	534.21	hsa-miR-485-5p, hsa-miR-6884-5p
TCCCCACA	57791	4.13805	291	241.12	hsa-miR-491-5p
CCTTTCAA	58036	4.19187	519	448.32	hsa-miR-488-3p
TCCACACA	58207	4.22796	338	283.81	hsa-miR-3911
CAGAGTCA	58309	4.24928	266	222.33	hsa-miR-4522
AAGCCTCA	58739	4.34843	334	275.83	hsa-miR-3188
TGACACAA	58895	4.38915	229	187.66	hsa-miR-592
CAGTCCCA	58964	4.40743	330	278.92	hsa-miR-3199, hsa-miR-8052
CTGCCCTA	59337	4.50109	273	222.75	hsa-miR-4632-5p, hsa-miR-4436b-3p, hsa-miR-6735-5p, hsa-miR-6879-5p, hsa-miR-7843-5p
AGCTCCAA	59811	4.61825	331	270.16	hsa-miR-6874-5p
TGCCCAGA	59859	4.63459	529	449.88	hsa-miR-612, hsa-miR-1285-3p, hsa-miR-3187-5p, hsa-miR-5189-5p, hsa-miR-6860
GTTTGAGA	59882	4.64034	408	331.25	hsa-miR-371a-5p
TCCTCTAA	60275	4.75569	300	239	hsa-miR-877-5p
GTCCCCAA	60339	4.77367	272	218.96	hsa-miR-6810-5p
GGGCCCTA	60471	4.81055	160	118.48	hsa-miR-7160-3p
GAGCCTGA	60479	4.81277	351	282.49	hsa-miR-484, hsa-miR-3155a, hsa-miR-3155b
AGTTCAGA	60633	4.85552	549	472.62	hsa-miR-4539
AGGCAGGA	60662	4.86378	480	405.21	hsa-miR-6747-3p
CCCCAGGA	60800	4.90742	571	492.69	hsa-miR-6852-5p
CAGACATA	60803	4.90798	264	206.3	hsa-miR-654-3p
AAGGGAGA	60817	4.91086	512	430.2	hsa-miR-4287, hsa-miR-4685-3p
GAGGGTGA	60889	4.93171	268	213.89	hsa-miR-6865-3p
CTCCTCAA	60959	4.9539	253	195.63	hsa-miR-4689, hsa-miR-6858-5p
CTCTTCTA	60981	4.95894	423	357.02	hsa-miR-5197-3p
CCCTTTCA	61036	4.97605	456	380.72	hsa-miR-5681a
AGGGAGAA	61144	5.0173	554	469.66	hsa-miR-6867-3p
AGTCCAGA	61170	5.02331	349	284.39	hsa-miR-378a-3p, hsa-miR-422a, hsa-miR-378d, hsa-miR-378b, hsa-miR-378c, hsa-miR-378e, hsa-miR-378f, hsa-miR-378h, hsa-miR-378i
TGCCCCTA	61343	5.07619	183	133.39	hsa-miR-4688, hsa-miR-6743-5p
TTCCTCCA	61348	5.07785	669	573.6	hsa-miR-766-5p
CCTCCCTA	61727	5.21222	250	192.98	hsa-miR-1321, hsa-miR-4739, hsa-miR-4756-5p
GCTCAGCA	61728	5.21223	377	307.1	hsa-miR-4663
AGGGGGCA	61845	5.25375	203	151.2	hsa-miR-4313
CATATCCA	61916	5.28197	329	271.32	hsa-miR-3201, hsa-miR-4791
GGCTGCAA	61944	5.29329	296	230.44	hsa-miR-7156-3p
CCAGGGGA	62134	5.3601	344	273.19	hsa-miR-331-3p
CCTTCCTA	62176	5.37838	384	312.96	hsa-miR-4476, hsa-miR-6876-5p
TTCCCAGA	62197	5.38565	612	512.59	hsa-miR-204-3p, hsa-miR-4646-5p
ACCCCCTA	62198	5.38576	64	37.99	hsa-miR-6732-5p
TCCACCCA	62238	5.39965	322	247.42	hsa-miR-363-5p, hsa-miR-6745
TCCCCAGA	62326	5.4356	476	396.46	hsa-miR-4667-5p, hsa-miR-4700-5p, hsa-miR-8089
ACCTGGGA	62394	5.46348	381	307.87	hsa-miR-4726-3p
CCCCTCAA	62591	5.55895	214	154.4	hsa-miR-6734-5p
CACCCCTA	62601	5.56629	153	110.86	hsa-miR-6782-5p
CACCCACA	62839	5.68418	365	284.92	hsa-miR-6748-5p
GCCCCAAA	62841	5.68641	319	248.69	hsa-miR-4260
CACCCCAA	62930	5.7296	209	153.76	hsa-miR-6737-5p, hsa-miR-6812-5p, hsa-miR-6819-5p
CTCTCAGA	62945	5.73697	368	303.94	hsa-miR-6761-5p
TCCTCCCA	63059	5.80154	524	419.9	hsa-miR-7106-5p
CCCTGCCA	63161	5.85335	474	373.99	hsa-miR-1207-5p, hsa-miR-4763-3p
CAGCCCCA	63210	5.88015	594	488.27	hsa-miR-185-3p
CCCACTCA	63228	5.88653	255	196.18	hsa-miR-4481, hsa-miR-4745-5p
GCACCCAA	63341	5.96106	194	134.27	hsa-miR-6741-5p
TCTCCCAA	63401	6.00608	487	385.75	hsa-miR-30c-2-3p, hsa-miR-30c-1-3p, hsa-miR-6788-5p
TGGCTCAA	63418	6.01555	298	221.48	hsa-miR-6807-5p
AGGAGAGA	63446	6.02972	530	434.04	hsa-miR-6845-3p
AATCCCCA	63480	6.05622	254	192.28	hsa-miR-4450
GCCCCTCA	63681	6.20353	381	298.92	hsa-miR-423-5p, hsa-miR-3184-5p
CTTCCCTA	63703	6.22265	316	236.22	hsa-miR-9500
CTAGGAAA	63743	6.25221	546	445.59	hsa-miR-384
CCCAGCCA	63934	6.39936	600	490.74	hsa-miR-4505, hsa-miR-5787
CCCCACAA	63935	6.40061	266	194.44	hsa-miR-6796-5p
TGAGGAAA	64019	6.45972	754	622.27	hsa-miR-670-3p
CCTCCATA	64072	6.50199	289	220.07	hsa-miR-4802-5p
GCTCCCCA	64104	6.53069	384	284.18	hsa-miR-939-5p, hsa-miR-1343-5p
GAGAGAAA	64263	6.6781	693	563.7	hsa-miR-4768-5p, hsa-miR-6833-3p
CTCCCTCA	64372	6.80187	448	347.12	hsa-miR-4419a, hsa-miR-4510, hsa-miR-6127, hsa-miR-6129, hsa-miR-6130, hsa-miR-6133
CCCCTGCA	64385	6.81446	351	264.54	hsa-miR-1909-3p, hsa-miR-6722-3p
CCAGCCCA	64389	6.81818	548	431.93	hsa-miR-762, hsa-miR-4492, hsa-miR-4498, hsa-miR-5001-5p
GAGAGGAA	64649	7.13941	514	412.7	hsa-miR-7111-3p
GCAGGAAA	64852	7.47235	632	506.92	hsa-miR-3074-5p
TGGCTCCA	64954	7.66774	521	389.75	hsa-miR-505-5p
CCTCCACA	65111	8.15854	501	376.87	hsa-miR-7847-3p
CCACCCCA	65116	8.16837	573	421.41	hsa-miR-608, hsa-miR-4651
CTGCCCCA	65126	8.19783	591	454.12	hsa-miR-486-3p
CCCCCAGA	65293	8.93805	407	276.3	hsa-miR-637
CCTCCCCA	65352	9.31099	853	672.64	hsa-miR-6825-5p
CTCCCCAA	65372	9.57926	456	321.94	hsa-miR-3150a-3p, hsa-miR-6763-5p
CTTTCCCA	65410	10.1109	766	582.15	hsa-miR-3153, hsa-miR-6733-5p, hsa-miR-6739-5p
CTTCCCCA	65448	10.5475	753	554.62	hsa-miR-4271, hsa-miR-4725-3p, hsa-miR-6780b-5p
CTCCCCCA	65454	10.6542	531	376.44	hsa-miR-4723-5p, hsa-miR-5698, hsa-miR-6870-5p, hsa-miR-7111-5p
TTCCCCAA	65459	10.7304	636	434.11	hsa-miR-2110
CACCCCCA	65475	11.1717	453	307.36	hsa-miR-6752-5p, hsa-miR-6842-5p, hsa-miR-7110-5p
TCCCCCAA	65491	11.6242	411	284.2	hsa-miR-1275, hsa-miR-4665-5p
TTCCCCCA	65499	11.9463	516	340.84	hsa-miR-625-5p
CCCCCCAA	65508	12.3787	274	154.26	hsa-miR-7109-5p
