# Supplementary material for: Evolutionary dynamics of microRNA target sites across vertebrate evolution
Source: PLoS Genet. 2020 Feb 3;16(2):e1008285. doi: 10.1371/journal.pgen.1008285 (PMC7018135; doi:10.1371/journal.pgen.1008285)
Supplement: S6 Table — As described in S2 Table. (XLSX) [file pgen.1008285.s010.xlsx]

## Sheet: Table S6
Table S6: Gains in 3’UTR binding sites of moderately conserved vertebrate miRNAs							mirs gain ranks higher than all 8mers, p-value: 5.98977529231e-09
8mer	rank	obs. count # std. devs from mean sim. count	obs. count	mean sim. count	miRNA
CAGCTTTA	607	-5.94103	358	488.48	hsa-miR-320a, hsa-miR-320b, hsa-miR-320c, hsa-miR-320d, hsa-miR-4429
CTTTATAA	790	-5.6258	623	776.41	hsa-miR-340-5p
ATGGTGCA	852	-5.52248	242	328.72	hsa-miR-767-5p
TCGCAAAA	955	-5.39287	66	120.68	hsa-miR-450a-5p
AAGCACTA	1186	-5.13664	248	350.58	hsa-miR-520f-3p
CAATGCAA	1407	-4.94543	287	375.71	hsa-miR-33a-5p, hsa-miR-33b-5p
TGTACCAA	1479	-4.88497	298	390.26	hsa-miR-150-3p
GGCAACCA	1544	-4.82225	136	193.96	hsa-miR-656-5p
GAATGTTA	1559	-4.80122	364	477.04	hsa-miR-543
GTTTGTTA	1580	-4.78889	378	491.37	hsa-miR-495-3p, hsa-miR-5688
GGCCAGTA	1724	-4.66325	122	177.06	hsa-miR-193a-3p, hsa-miR-193b-3p
GGTGCATA	2010	-4.47773	133	201.74	hsa-miR-501-3p, hsa-miR-502-3p
CTTGTATA	2159	-4.39721	418	523.67	hsa-miR-381-3p, hsa-miR-300
GCGCCATA	2415	-4.24876	22	51.91	hsa-miR-652-3p
GGGCACTA	2702	-4.11377	105	153.44	hsa-miR-371b-3p
TTTGTTGA	2792	-4.07502	619	726.72	hsa-miR-3065-5p
GTAATGTA	3346	-3.85455	346	427.32	hsa-miR-323a-3p
CACTTTTA	3361	-3.84947	505	588.19	hsa-miR-548t-5p, hsa-miR-548az-5p
GGCCTTTA	3521	-3.78403	215	277.49	hsa-miR-6768-3p
AGGCACAA	3631	-3.74387	219	278.5	hsa-miR-550b-2-5p
ATATGCAA	4600	-3.42863	386	467.56	hsa-miR-448
CCTTTCAA	4660	-3.41074	436	509.05	hsa-miR-488-3p
GCTCTTGA	4813	-3.36537	262	319.02	hsa-miR-335-5p
GTTTGAGA	4838	-3.3599	376	436.16	hsa-miR-371a-5p
GTGTATAA	4924	-3.3371	425	500.78	hsa-miR-4789-5p
GTACGATA	4973	-3.32475	36	59.54	hsa-miR-487b-3p
TTTTGAGA	5015	-3.31152	711	820.5	hsa-miR-373-5p, hsa-miR-616-5p, hsa-miR-371b-5p
TGCCCCTA	5152	-3.27004	138	181.51	hsa-miR-4688, hsa-miR-6743-5p
GCAATTCA	5374	-3.21716	252	307.5	hsa-miR-219b-3p
AAGTGTGA	5762	-3.11685	418	487.23	hsa-miR-216b-3p
CGCCTCAA	6158	-3.02311	53	77.55	hsa-miR-6765-5p
CCATGCAA	6161	-3.02185	254	303.91	hsa-miR-5011-3p
TGTATTAA	6215	-3.00936	630	702.7	hsa-miR-655-3p, hsa-miR-374c-5p
GTTATATA	6402	-2.96781	367	422.59	hsa-miR-410-3p
GTGCCTGA	6868	-2.87007	274	322.18	hsa-miR-4269, hsa-miR-6715b-5p
TTATACAA	6880	-2.86743	474	537.47	hsa-miR-568
GTGACCAA	7004	-2.84639	237	283.94	hsa-miR-5587-5p
AGGGCCAA	7933	-2.6675	243	286.13	hsa-miR-328-3p
GGTGTGTA	8226	-2.6146	250	295.5	hsa-miR-362-3p, hsa-miR-329-3p
TTGCCAGA	8708	-2.52315	362	414.54	hsa-miR-3128
GGTGCTCA	8766	-2.51491	201	237.06	hsa-miR-3663-3p
AATGGGTA	8771	-2.51398	214	254.02	hsa-miR-660-5p
TGGCTCAA	9722	-2.35314	250	291.87	hsa-miR-6807-5p
GGCTGCAA	11320	-2.10109	250	281.28	hsa-miR-7156-3p
CCGCACAA	11445	-2.08291	57	75.87	hsa-miR-147b
GCAAGACA	11607	-2.06006	202	237.13	hsa-miR-431-5p
GTCCGCAA	11907	-2.01876	40	55.85	hsa-miR-4754
AGTAGCAA	12012	-2.00403	253	286.07	hsa-miR-5089-3p
CTAGACCA	12036	-1.99947	163	188.91	hsa-miR-601
AACCATAA	12136	-1.98556	284	316.67	hsa-miR-584-5p
CGAATGAA	12160	-1.98294	132	158.42	hsa-miR-1298-5p
TGCTTTGA	12755	-1.89539	666	712.43	hsa-miR-330-3p
GTGATTGA	13152	-1.84456	287	316.63	hsa-miR-4705
TAGAGTTA	13214	-1.83361	239	270.88	hsa-miR-618
CTGCCCTA	13598	-1.78735	257	287.8	hsa-miR-4632-5p, hsa-miR-4436b-3p, hsa-miR-6735-5p, hsa-miR-6879-5p, hsa-miR-7843-5p
AAGGCCTA	13924	-1.74484	187	216.88	hsa-miR-3142, hsa-miR-1245b-5p
CCCTTCTA	14061	-1.72296	234	261.46	hsa-miR-3154
ACCCCCTA	14394	-1.67761	83	101.35	hsa-miR-6732-5p
ATGACGTA	15187	-1.57591	80	96.06	hsa-miR-598-3p
TCTATGTA	15947	-1.48381	415	447.12	hsa-miR-376c-3p
ACTACATA	17464	-1.30228	219	239.14	hsa-miR-7852-3p
CAACCTCA	17781	-1.26383	257	279.82	hsa-miR-377-5p, hsa-miR-6086
TGGGTCGA	18041	-1.23575	43	51.51	hsa-miR-551a, hsa-miR-551b-3p
GTCTACCA	19193	-1.10253	137	149.2	hsa-miR-379-5p, hsa-miR-3529-5p
AAGGGATA	19640	-1.05696	243	259.26	hsa-miR-188-5p, hsa-miR-6866-3p
AATCCTTA	19704	-1.04976	310	328.84	hsa-miR-541-5p
GAAGGTAA	19925	-1.02484	270	285.07	hsa-miR-4724-3p
AAGTCCAA	20149	-0.9995	319	336.74	hsa-miR-5009-5p, hsa-miR-8058
GTGTGTAA	20246	-0.987893	448	471.24	hsa-miR-3941
CCCTTTCA	20598	-0.947879	382	401.59	hsa-miR-5681a
GAGGCCAA	20870	-0.919103	264	277.37	hsa-miR-6878-3p
GTGTCCTA	21102	-0.892216	206	218.74	hsa-miR-1197
TGGTTTGA	21140	-0.886698	493	510.21	hsa-miR-6715a-3p
GTCGACCA	21170	-0.882751	37	42.77	hsa-miR-412-5p
TCTACCTA	21180	-0.881757	178	188.8	hsa-miR-3927-3p, hsa-miR-6831-5p
GTTGCAGA	21187	-0.881238	315	329.81	hsa-miR-4772-3p
CACCTGTA	21361	-0.861557	277	292.75	hsa-miR-552-3p
TTTCCATA	21390	-0.858883	664	685.15	hsa-miR-3688-3p
TGACACAA	21506	-0.846836	266	281.48	hsa-miR-592
AGGCGCCA	21858	-0.808382	80	88.24	hsa-miR-566
GTCTACTA	22048	-0.790656	128	137.15	hsa-miR-411-5p
GGTTGGCA	22099	-0.784813	208	218.49	hsa-miR-5189-3p
AGCTCCTA	22842	-0.707428	209	220.23	hsa-miR-28-5p, hsa-miR-708-5p, hsa-miR-3139
AGAGCCAA	23075	-0.681823	360	373.19	hsa-miR-8057
CAGTCTAA	23104	-0.679037	215	225.65	hsa-miR-151a-3p
GCCCACAA	23114	-0.677201	189	200.05	hsa-miR-4296, hsa-miR-4322, hsa-miR-4265
GGCGGAAA	23236	-0.663977	93	99.35	hsa-miR-718
TCTATGAA	23453	-0.639474	479	493.25	hsa-miR-376a-3p, hsa-miR-376b-3p
AAGCCTCA	23596	-0.623912	341	351.56	hsa-miR-3188
GTATGATA	23758	-0.607089	239	247.95	hsa-miR-154-3p, hsa-miR-487a-3p
GGATCCGA	24116	-0.567554	51	55.53	hsa-miR-127-3p
CTCCAAGA	24266	-0.553321	326	336.64	hsa-miR-432-5p
ATTCTTTA	24267	-0.553312	637	650.56	hsa-miR-186-5p
CTGAGCTA	25086	-0.464034	273	280.98	hsa-miR-6854-5p
AAGGCATA	25105	-0.462259	262	268.99	hsa-miR-532-5p
GGGCCCTA	25121	-0.460943	136	141.79	hsa-miR-7160-3p
CAGGGCAA	25883	-0.380623	267	273.04	hsa-miR-874-3p
TGTGTGAA	26198	-0.348975	687	696.97	hsa-miR-377-3p
CAGACATA	26208	-0.348172	229	234.08	hsa-miR-654-3p
GTGACTTA	26976	-0.267436	283	288.23	hsa-miR-224-5p
ATGTTTCA	27173	-0.245012	688	694.81	hsa-miR-494-3p
GAGAACCA	27279	-0.235383	294	298.36	hsa-miR-597-3p
GCACCCAA	28156	-0.14022	182	183.72	hsa-miR-6741-5p
CCACTCAA	29053	-0.039605	226	226.62	hsa-miR-1238-5p, hsa-miR-4758-5p
GTATTATA	29198	-0.0241503	403	403.54	hsa-miR-369-3p
GGGATGCA	30111	0.0764847	214	212.92	hsa-miR-324-5p
CTCCTCAA	30373	0.102205	298	296.23	hsa-miR-4689, hsa-miR-6858-5p
AATCCCCA	30648	0.130314	248	246.04	hsa-miR-4450
CCTCCATA	30978	0.166748	231	228.11	hsa-miR-4802-5p
TATTATAA	31540	0.229663	598	592.26	hsa-miR-374a-5p, hsa-miR-374b-5p
CCCCTCAA	32319	0.311783	218	213.58	hsa-miR-6734-5p
TCTTGCCA	32542	0.335022	415	407.68	hsa-miR-31-5p
GCCAAGGA	32877	0.369784	337	331.19	hsa-miR-212-5p
AGACCCTA	32907	0.372669	168	163.61	hsa-miR-1182
ACAAGAAA	33611	0.44676	565	554.68	hsa-miR-578
CACCCGCA	33887	0.47947	98	93.21	hsa-miR-3656
ACTGCAAA	33962	0.488962	514	502.51	hsa-miR-6516-5p
CCAGCCAA	34225	0.518305	341	331.93	hsa-miR-6842-3p
CTGCCTCA	34491	0.546949	460	449.03	hsa-miR-1827
GAGGTATA	34545	0.554305	177	168.7	hsa-miR-875-5p
GCCACCTA	34821	0.589206	178	170.35	hsa-miR-6815-5p, hsa-miR-6865-5p
GTCCTCAA	36444	0.779947	258	245.2	hsa-miR-1224-5p
ACACAAGA	37329	0.891834	280	265.45	hsa-miR-581
CATATCCA	37974	0.967667	281	266.08	hsa-miR-3201, hsa-miR-4791
CACCCCTA	38244	0.999568	152	141.58	hsa-miR-6782-5p
AAGGGAGA	38282	1.00346	399	380.98	hsa-miR-4287, hsa-miR-4685-3p
AATACTCA	39057	1.09547	326	307.05	hsa-miR-496
ATCCTCCA	39247	1.11896	273	254.52	hsa-miR-6894-5p
AGCTCCAA	39880	1.19979	326	306.14	hsa-miR-6874-5p
ATACTGTA	39930	1.20562	549	519.51	hsa-miR-144-3p
TCTGACCA	40084	1.22613	318	297.15	hsa-miR-6801-5p
GAGGGTGA	40399	1.26947	245	225.27	hsa-miR-6865-3p
ATCATGAA	40403	1.27001	458	432.49	hsa-miR-433-3p
CTGCTGAA	40848	1.32708	538	509.11	hsa-miR-4291
GTCCACCA	41305	1.38679	194	176.53	hsa-miR-8071
CTTCCCTA	41595	1.42571	348	323.22	hsa-miR-9500
GCGCTTCA	42134	1.49824	103	90.83	hsa-miR-7706
CCCCACAA	42189	1.50613	234	212.27	hsa-miR-6796-5p
AGCCCTCA	42472	1.54803	297	271.88	hsa-miR-4721
AAGGGCGA	42486	1.5504	84	71.51	hsa-miR-1249-3p
GCTAGAGA	42534	1.55679	235	212.66	hsa-miR-1251-5p
TACCCCCA	43048	1.62699	176	156.73	hsa-miR-6835-5p
CTCTTCTA	43346	1.67562	357	329.06	hsa-miR-5197-3p
GGCTTCCA	43636	1.71447	353	320.52	hsa-miR-671-5p
GCCCCAAA	44092	1.77973	276	249.15	hsa-miR-4260
CTAACACA	45336	1.9655	230	201.35	hsa-miR-3152-3p
TGGCAGAA	45834	2.03811	457	417.73	hsa-miR-4727-5p
TCCCAGAA	45871	2.04455	512	465.46	hsa-miR-4314
ACAGACCA	45991	2.06347	281	248.4	hsa-miR-6753-3p, hsa-miR-7107-3p
CTGTTGAA	45996	2.06466	577	533.62	hsa-miR-421
TCTCCCAA	46367	2.12209	384	344.98	hsa-miR-30c-2-3p, hsa-miR-30c-1-3p, hsa-miR-6788-5p
TGCCCAGA	46744	2.1827	414	368.74	hsa-miR-612, hsa-miR-1285-3p, hsa-miR-3187-5p, hsa-miR-5189-5p, hsa-miR-6860
CCCGCGCA	46841	2.20231	40	29.39	hsa-miR-2277-5p
GCAACAGA	46942	2.21942	297	262.94	hsa-miR-367-5p
ATCCCACA	47141	2.25079	260	227.93	hsa-miR-4654, hsa-miR-4769-5p
GGGCGGCA	47235	2.26589	100	80.42	hsa-miR-4632-3p
GCCAACGA	47256	2.26917	87	68.89	hsa-miR-1306-3p
AAAAGCTA	47274	2.27156	538	491.78	hsa-miR-208a-5p, hsa-miR-208b-5p
CCCCTGCA	47365	2.28634	320	281.77	hsa-miR-1909-3p, hsa-miR-6722-3p
TGGACTGA	47390	2.28988	395	345.51	hsa-miR-455-3p
GTCATCCA	47422	2.29488	241	209.34	hsa-miR-6744-5p
AAGAGGCA	47955	2.38191	405	358.06	hsa-miR-2682-3p, hsa-miR-6781-3p
AGGCCAGA	48018	2.39178	362	319.47	hsa-miR-3176, hsa-miR-3922-3p
CCACCAGA	48182	2.41881	316	274.82	hsa-miR-4456
GTCACAAA	48184	2.41935	328	287.88	hsa-miR-758-3p
GGTTCTCA	48291	2.43736	313	270.47	hsa-miR-589-5p
CCTGGTGA	48303	2.44083	332	289.49	hsa-miR-4733-3p
TCCTCTAA	48393	2.45713	330	286.65	hsa-miR-877-5p
AGAGGTCA	48691	2.51015	291	249.02	hsa-miR-6821-3p
CAGGGTCA	48766	2.52475	245	211.25	hsa-miR-504-5p, hsa-miR-4725-5p
GCAGGAAA	48997	2.56586	504	448.3	hsa-miR-3074-5p
GAGTGACA	49035	2.57254	267	227.91	hsa-miR-668-3p
GGCAGACA	49169	2.598	254	215.64	hsa-miR-346
CACTCTGA	49327	2.62599	337	291.93	hsa-miR-759
TGGCTCCA	49453	2.64816	376	331.82	hsa-miR-505-5p
GAGCCTGA	49708	2.69777	335	286.38	hsa-miR-484, hsa-miR-3155a, hsa-miR-3155b
GGCTCGGA	49787	2.71355	104	80.06	hsa-miR-615-3p
TGTCCACA	50049	2.76437	396	343.57	hsa-miR-3138
TACACATA	50544	2.8682	387	334.21	hsa-miR-511-3p
GAGCCAGA	50567	2.87213	372	318.43	hsa-miR-149-5p
GCAGCTCA	50669	2.89429	334	279.01	hsa-miR-558
TCACATGA	50900	2.94364	341	295.79	hsa-miR-3607-5p
AGGGGGCA	51146	2.99249	258	218.31	hsa-miR-4313
CCTTCCTA	51645	3.09802	405	344.35	hsa-miR-4476, hsa-miR-6876-5p
GCCCCGCA	51710	3.10951	111	85.31	hsa-miR-744-5p
GGGTGAGA	51835	3.13644	298	248.68	hsa-miR-6784-3p, hsa-miR-6862-3p
TGAGGAAA	51906	3.14881	664	586.49	hsa-miR-670-3p
TCCACCCA	51929	3.15367	300	255.86	hsa-miR-363-5p, hsa-miR-6745
AATGGAGA	52446	3.25564	524	453.22	hsa-miR-136-5p
ACACAGTA	52904	3.34898	333	270.1	hsa-miR-892a
ACCCCCGA	52965	3.36065	75	50.46	hsa-miR-4787-5p
AGTTCAGA	53255	3.43259	464	396.27	hsa-miR-4539
GAGAGTGA	53372	3.4569	328	277.51	hsa-miR-4639-3p
AGTCCAGA	53705	3.53144	370	303.26	hsa-miR-378a-3p, hsa-miR-422a, hsa-miR-378d, hsa-miR-378b, hsa-miR-378c, hsa-miR-378e, hsa-miR-378f, hsa-miR-378h, hsa-miR-378i
CTTCCACA	53889	3.57181	447	371.26	hsa-miR-3190-3p
GCCCCTCA	54016	3.60444	245	196.64	hsa-miR-423-5p, hsa-miR-3184-5p
GGGCGCCA	54098	3.62914	102	72.51	hsa-miR-6789-3p
GACACTGA	54123	3.63529	362	302.42	hsa-miR-6733-3p
CATCCTCA	54178	3.64912	371	302.87	hsa-miR-3605-5p
GTCCCCAA	54340	3.69221	271	212.75	hsa-miR-6810-5p
GACACAAA	54475	3.722	353	288.05	hsa-miR-599
GAAATCCA	54529	3.7347	461	390.4	hsa-miR-876-5p, hsa-miR-3167
ACATACAA	54600	3.75416	353	288.4	hsa-miR-297
CCCCCAGA	54742	3.79106	344	280.77	hsa-miR-637
CTCTCCGA	54788	3.80326	119	81.33	hsa-miR-5739
ACCTGCCA	54801	3.80631	380	310.66	hsa-miR-4736
AGCCAGCA	55103	3.88276	409	339.56	hsa-miR-5580-5p
CACCCCAA	55266	3.92529	276	218.67	hsa-miR-6737-5p, hsa-miR-6812-5p, hsa-miR-6819-5p
CCAGCTGA	55434	3.97033	429	359.13	hsa-miR-1207-3p
CCGCCGCA	55506	3.98865	51	31.16	hsa-miR-3960, hsa-miR-8072
CAGAGTCA	55665	4.03457	337	273.66	hsa-miR-4522
TCAGCCCA	55857	4.08339	359	289.5	hsa-miR-4656
GGGGCCCA	56112	4.15719	270	210.54	hsa-miR-296-5p
TCCAGGGA	56436	4.25501	435	352.61	hsa-miR-4308
CCTCCCTA	56502	4.2743	301	240.35	hsa-miR-1321, hsa-miR-4739, hsa-miR-4756-5p
CCGTGCCA	56660	4.31633	171	121.56	hsa-miR-564
ATCTGAAA	56914	4.40009	740	632.82	hsa-miR-3942-3p
CAGGCCCA	56928	4.40538	337	262	hsa-miR-2861
CTGTCACA	57043	4.45184	388	303.77	hsa-miR-542-3p
AGGGAGAA	57062	4.45873	502	415.52	hsa-miR-6867-3p
CTTTCAGA	57108	4.47396	697	579.21	hsa-miR-4766-5p
CACCCACA	57160	4.48948	319	244.13	hsa-miR-6748-5p
CGCCCCCA	57248	4.52213	135	90.72	hsa-miR-1237-5p, hsa-miR-4488, hsa-miR-4697-5p
CCGCGTGA	57284	4.53157	49	25.94	hsa-miR-3186-3p
CTCCCTCA	57417	4.57825	387	312.76	hsa-miR-4419a, hsa-miR-4510, hsa-miR-6127, hsa-miR-6129, hsa-miR-6130, hsa-miR-6133
CCCACTCA	58174	4.84411	297	222.48	hsa-miR-4481, hsa-miR-4745-5p
CTAGGAAA	58344	4.91237	495	388.86	hsa-miR-384
CAGTCCCA	58433	4.94059	339	260.45	hsa-miR-3199, hsa-miR-8052
GTCAGAGA	58656	5.02337	342	257.57	hsa-miR-301a-5p, hsa-miR-301b-5p
CTCCCACA	58714	5.04424	337	259.21	hsa-miR-1233-5p, hsa-miR-6778-5p
CAGCCTCA	58884	5.1065	449	356.99	hsa-miR-485-5p, hsa-miR-6884-5p
TCCAGCCA	58916	5.11626	470	366.12	hsa-miR-3652, hsa-miR-4430
CCCAGAGA	59256	5.24676	460	366.81	hsa-miR-330-5p, hsa-miR-326
TCTGATCA	59276	5.25436	371	298.07	hsa-miR-383-5p
GTGGCTGA	59348	5.28661	393	305.9	hsa-miR-4691-3p
CTCCCCAA	59420	5.3207	382	295.34	hsa-miR-3150a-3p, hsa-miR-6763-5p
TCCACACA	59450	5.33736	375	282.96	hsa-miR-3911
TCCATGTA	59485	5.35003	479	375.01	hsa-miR-4802-3p
CAGACTGA	59505	5.35675	403	309.67	hsa-miR-622
GGGACACA	59608	5.40801	249	181.91	hsa-miR-3657
GGCACAGA	59649	5.43061	355	270.66	hsa-miR-6889-3p
TCAGAGTA	59708	5.4564	377	283.64	hsa-miR-4714-5p
CCAGGGGA	59733	5.46684	352	269.68	hsa-miR-331-3p
AGCCCCGA	59781	5.48852	138	82.78	hsa-miR-4508
CCCCGCCA	60289	5.72923	179	114.32	hsa-miR-663a, hsa-miR-1908-5p, hsa-miR-6787-5p
CCTCAGCA	60305	5.73775	470	359.7	hsa-miR-7160-5p
TTCCTCCA	60383	5.7711	598	468.37	hsa-miR-766-5p
TCCCCACA	60724	5.93628	343	255.04	hsa-miR-491-5p
CCCTGCCA	60799	5.97866	490	373.95	hsa-miR-1207-5p, hsa-miR-4763-3p
CCCCCCAA	60823	5.9944	302	219.37	hsa-miR-7109-5p
CTGCCCCA	61174	6.18428	484	370.27	hsa-miR-486-3p
GCAGGAGA	61194	6.19253	376	284.49	hsa-miR-1976
CTCCTGGA	61719	6.50508	505	376.97	hsa-miR-665
ACCTGGGA	61723	6.50699	417	306.15	hsa-miR-4726-3p
TCCCCAGA	61742	6.51616	482	342.75	hsa-miR-4667-5p, hsa-miR-4700-5p, hsa-miR-8089
GGCTCAGA	61786	6.54944	371	270.84	hsa-miR-1199-5p, hsa-miR-6751-3p
CTTTCCCA	61846	6.58884	689	544.33	hsa-miR-3153, hsa-miR-6733-5p, hsa-miR-6739-5p
TCCTCTGA	61849	6.59136	488	361.91	hsa-miR-6847-5p
CAGTCACA	62461	7.03604	358	250.21	hsa-miR-134-5p, hsa-miR-3118
TCTCTCCA	62466	7.0373	539	378.82	hsa-miR-185-5p, hsa-miR-4306, hsa-miR-4644
TCATCAGA	62518	7.06878	440	307.75	hsa-miR-4502
CTCTCAGA	62525	7.07482	456	331.61	hsa-miR-6761-5p
CCCAGCCA	62575	7.12211	506	367.86	hsa-miR-4505, hsa-miR-5787
GCAGGGCA	62579	7.12472	333	229.74	hsa-miR-3173-5p, hsa-miR-6799-3p
CAGCAGGA	62636	7.17884	512	359.28	hsa-miR-370-3p, hsa-miR-6893-3p
TCCTCCCA	62678	7.21323	485	347.1	hsa-miR-7106-5p
TCCCCCAA	62769	7.29171	385	262.34	hsa-miR-1275, hsa-miR-4665-5p
CCCCAGGA	62840	7.34924	494	346.69	hsa-miR-6852-5p
TTCCCAGA	62878	7.38132	634	482.53	hsa-miR-204-3p, hsa-miR-4646-5p
AGCACAGA	62897	7.39784	451	334.82	hsa-miR-5008-3p, hsa-miR-6737-3p, hsa-miR-7157-3p
TCCCTGGA	62964	7.45267	530	383.02	hsa-miR-7113-5p
TTCCCCAA	62996	7.47563	541	407.89	hsa-miR-2110
CCAGCCCA	63378	7.85906	481	341.52	hsa-miR-762, hsa-miR-4492, hsa-miR-4498, hsa-miR-5001-5p
CTTCCCCA	63393	7.87658	596	428.75	hsa-miR-4271, hsa-miR-4725-3p, hsa-miR-6780b-5p
GGAAGGCA	63432	7.92863	464	316.53	hsa-miR-4297, hsa-miR-5581-5p
TTCCCCCA	63454	7.93832	466	339.67	hsa-miR-625-5p
GAGAGGAA	63509	7.99818	573	409.62	hsa-miR-7111-3p
CACAGGCA	63537	8.02566	378	258.17	hsa-miR-6811-3p
AGGCAGGA	63539	8.02931	480	334.55	hsa-miR-6747-3p
GCTCAGCA	63544	8.03123	418	291.2	hsa-miR-4663
CCTCCACA	63580	8.06686	410	284.26	hsa-miR-7847-3p
CAGCCAGA	64091	8.74058	500	357.85	hsa-miR-3064-5p, hsa-miR-6504-5p
TTACAGAA	64097	8.74933	720	531.34	hsa-miR-3686
CCTCTGCA	64099	8.75794	532	373.91	hsa-miR-2467-3p
AGAGAAGA	64179	8.86568	667	478.32	hsa-miR-942-5p
GCTCCCCA	64238	8.94109	363	234.98	hsa-miR-939-5p, hsa-miR-1343-5p
CAGCCCCA	64257	8.97052	519	357.32	hsa-miR-185-3p
AGACAGAA	64328	9.11177	550	384.85	hsa-miR-6888-3p
CACCCCCA	64338	9.13387	375	236.53	hsa-miR-6752-5p, hsa-miR-6842-5p, hsa-miR-7110-5p
CTCCCCCA	64542	9.62276	469	304.14	hsa-miR-4723-5p, hsa-miR-5698, hsa-miR-6870-5p, hsa-miR-7111-5p
TCACTGAA	64584	9.72944	663	456.02	hsa-miR-4276
AGGAGAGA	64674	9.93554	580	396.36	hsa-miR-6845-3p
CAGAGCCA	64782	10.2261	572	376.77	hsa-miR-760
CTCCAGGA	64802	10.3058	548	367.75	hsa-miR-4254
GAGAGAAA	65056	11.3433	738	500.55	hsa-miR-4768-5p, hsa-miR-6833-3p
CCACCCCA	65168	11.8984	456	289.02	hsa-miR-608, hsa-miR-4651
AGAAGAAA	65266	12.5634	1165	816	hsa-miR-4659a-3p, hsa-miR-4659b-3p
CCTCCCCA	65334	13.3878	615	375.76	hsa-miR-6825-5p
CACACACA	65528	33.3718	942	286.1	hsa-miR-6867-5p
