# Supplementary material for: Evolutionary dynamics of microRNA target sites across vertebrate evolution
Source: PLoS Genet. 2020 Feb 3;16(2):e1008285. doi: 10.1371/journal.pgen.1008285 (PMC7018135; doi:10.1371/journal.pgen.1008285)
Supplement: S7 Table — As described in S1 Table. (XLSX) [file pgen.1008285.s011.xlsx]

## Sheet: Table S7
Table S7: Losses in 3’UTR binding sites of deeply conserved vertebrate miRNAs after filtering out all perfectly conserved sites								mirs loss ranks lower than all 8mers, p-value: 2.97485241676e-27
8mer	rank	obs. count # std. devs from mean sim. count	obs. count	mean sim. count	miRNA
TGTTTACA	28	-12.3133	718	1060.17	hsa-miR-30a-5p, hsa-miR-30c-5p, hsa-miR-30d-5p, hsa-miR-30b-5p, hsa-miR-30e-5p
GTGCAATA	36	-11.41	281	475.47	hsa-miR-25-3p, hsa-miR-32-5p, hsa-miR-92a-3p, hsa-miR-363-3p, hsa-miR-367-3p, hsa-miR-92b-3p
TACTTGAA	45	-10.6107	468	639.74	hsa-miR-26a-5p, hsa-miR-26b-5p, hsa-miR-1297, hsa-miR-4465
GTACTGTA	97	-8.69489	453	652.31	hsa-miR-101-3p
GTGCCTTA	98	-8.67598	157	258.23	hsa-miR-124-3p, hsa-miR-506-3p
CTACCTCA	101	-8.60871	188	307.28	hsa-let-7a-5p, hsa-let-7b-5p, hsa-let-7c-5p, hsa-let-7d-5p, hsa-let-7e-5p, hsa-let-7f-5p, hsa-miR-98-5p, hsa-let-7g-5p, hsa-let-7i-5p, hsa-miR-4458, hsa-miR-4500
TGCTGCTA	111	-8.21109	448	596.2	hsa-miR-15a-5p, hsa-miR-16-5p, hsa-miR-15b-5p, hsa-miR-195-5p, hsa-miR-424-5p, hsa-miR-497-5p, hsa-miR-6838-5p
TGGTGCTA	125	-7.84676	224	349.86	hsa-miR-29a-3p, hsa-miR-29b-3p, hsa-miR-29c-3p
GCACTTTA	127	-7.81221	380	524.74	hsa-miR-17-5p, hsa-miR-20a-5p, hsa-miR-93-5p, hsa-miR-106a-5p, hsa-miR-106b-5p, hsa-miR-20b-5p, hsa-miR-526b-3p, hsa-miR-519d-3p
AGCAATAA	135	-7.65965	436	601.25	hsa-miR-137
TGAATGTA	138	-7.60291	738	924.55	hsa-miR-181a-5p, hsa-miR-181b-5p, hsa-miR-181c-5p, hsa-miR-181d-5p, hsa-miR-4262
ACATTCCA	168	-6.89644	427	568.59	hsa-miR-1-3p, hsa-miR-206, hsa-miR-613
CAGTATTA	226	-5.96664	564	694.86	hsa-miR-200b-3p, hsa-miR-200c-3p, hsa-miR-429
CTCAGGGA	227	-5.9655	262	348.42	hsa-miR-125b-5p, hsa-miR-125a-5p, hsa-miR-4319
TTGCACTA	229	-5.95808	295	407.45	hsa-miR-130a-3p, hsa-miR-301a-3p, hsa-miR-130b-3p, hsa-miR-454-3p, hsa-miR-301b-3p, hsa-miR-4295, hsa-miR-3666
AAGCCATA	240	-5.8047	261	359.83	hsa-miR-135a-5p, hsa-miR-135b-5p
ACCAAAGA	274	-5.44918	332	429.42	hsa-miR-9-5p
GTGCCATA	300	-5.20732	217	292.62	hsa-miR-183-5p
TTTGCACA	304	-5.19207	622	734.26	hsa-miR-19a-3p, hsa-miR-19b-3p
GGACCAAA	321	-5.03309	282	355.6	hsa-miR-133a-3p, hsa-miR-133b
AATGTGAA	349	-4.81119	1012	1148.76	hsa-miR-23a-3p, hsa-miR-23b-3p, hsa-miR-130a-5p, hsa-miR-23c
GTGCCAAA	381	-4.58122	286	357.26	hsa-miR-96-5p, hsa-miR-1271-5p
AAGCACAA	384	-4.57174	373	446.98	hsa-miR-218-5p
TTGCCAAA	437	-4.2159	657	745.84	hsa-miR-182-5p
CTATGCAA	438	-4.21399	222	273.58	hsa-miR-153-3p
CACTGCCA	564	-3.74228	456	515.23	hsa-miR-34a-5p, hsa-miR-34c-5p, hsa-miR-449a, hsa-miR-449b-5p
GACTGTTA	589	-3.66986	194	233.84	hsa-miR-212-3p, hsa-miR-132-3p
CACTGTGA	719	-3.31805	417	480.32	hsa-miR-216a-3p, hsa-miR-128-3p, hsa-miR-3681-3p
CACCAGCA	813	-3.14914	410	461.39	hsa-miR-138-5p
CGGTACGA	824	-3.12698	4	12.52	hsa-miR-126-3p
ACTACCTA	829	-3.11942	77	104.21	hsa-miR-196a-5p, hsa-miR-196b-5p
ACATATCA	840	-3.09564	244	285.19	hsa-miR-190a-5p, hsa-miR-190b
CAGTGTTA	847	-3.08205	554	613.5	hsa-miR-141-3p, hsa-miR-200a-3p
TACGGGTA	1161	-2.64609	18	28.84	hsa-miR-99a-5p, hsa-miR-100-5p, hsa-miR-99b-5p
CTGTTACA	1225	-2.58926	319	355.33	hsa-miR-194-5p
CGCTGCTA	1241	-2.57229	84	103.38	hsa-miR-503-5p
GCACCTTA	1728	-2.17005	169	193.8	hsa-miR-18a-5p, hsa-miR-18b-5p, hsa-miR-4735-3p
CGAACAAA	1773	-2.14589	39	52.14	hsa-miR-375
GACAATCA	1872	-2.09099	179	205.49	hsa-miR-219a-5p, hsa-miR-4782-3p, hsa-miR-6766-3p
ATAAGCTA	1958	-2.03025	284	313.01	hsa-miR-21-5p, hsa-miR-590-5p
TGCACTGA	2025	-1.99635	447	485.24	hsa-miR-148a-3p, hsa-miR-152-3p, hsa-miR-148b-3p
ATGCTGCA	2117	-1.95615	446	480.19	hsa-miR-103a-3p, hsa-miR-107
CGTCTTAA	2380	-1.82948	53	64.88	hsa-miR-208a-3p, hsa-miR-208b-3p
ACGCACAA	2530	-1.76434	39	48.77	hsa-miR-210-3p
ATGAAGGA	4357	-1.16337	537	559.9	hsa-miR-205-5p
AACTGGAA	4808	-1.05242	731	752.81	hsa-miR-145-5p, hsa-miR-5195-3p
ACTACTGA	4907	-1.02751	241	251.33	hsa-miR-199a-3p, hsa-miR-199b-3p, hsa-miR-3129-5p
ACTTTATA	5202	-0.960709	626	647.17	hsa-miR-142-5p, hsa-miR-5590-3p
TCCGTCCA	5528	-0.885777	80	86.95	hsa-miR-184
TCATCTCA	5776	-0.838666	362	376.14	hsa-miR-143-3p, hsa-miR-4770, hsa-miR-6088
GTCTTCCA	5913	-0.809643	318	329.28	hsa-miR-7-5p
AGCACTTA	6276	-0.73925	359	370.84	hsa-miR-302a-3p, hsa-miR-302b-3p, hsa-miR-302c-3p, hsa-miR-302d-3p, hsa-miR-372-3p, hsa-miR-373-3p, hsa-miR-520e, hsa-miR-520a-3p, hsa-miR-520b, hsa-miR-520c-3p, hsa-miR-520d-3p, hsa-miR-302e
TTCCGTTA	6632	-0.664216	75	79.57	hsa-miR-191-5p
AGTCTTAA	7043	-0.593691	337	345.08	hsa-miR-499a-5p
AACGGTTA	7198	-0.56592	40	42.89	hsa-miR-451a
ACAGGGTA	9098	-0.265201	154	156.52	hsa-miR-10a-5p, hsa-miR-10b-5p
CTGAGCCA	9178	-0.253382	399	403	hsa-miR-24-3p
GTGTCATA	12271	0.157323	205	203.37	hsa-miR-425-5p
AGCATTAA	13051	0.254191	520	515.18	hsa-miR-155-5p
AACTGACA	13148	0.263948	310	306.41	hsa-miR-223-3p
ATGTAGCA	13153	0.264274	477	473.27	hsa-miR-221-3p, hsa-miR-222-3p
AGAGATTA	17923	0.795138	302	290.92	hsa-miR-216b-5p
ACTGTAGA	20057	1.01022	414	398.6	hsa-miR-139-5p
AGACACGA	21775	1.18426	44	38.93	hsa-miR-187-3p
AAAGGGAA	24901	1.48398	863	829.72	hsa-miR-204-5p, hsa-miR-211-5p
TGAGATTA	34840	2.45114	320	286.95	hsa-miR-216a-5p
CCTGCTGA	35866	2.55309	490	443.22	hsa-miR-214-3p, hsa-miR-761, hsa-miR-3619-5p
TAGGTCAA	38772	2.85932	167	140.23	hsa-miR-192-5p, hsa-miR-215-5p
AGTTCTCA	38972	2.88083	431	383.14	hsa-miR-146a-5p, hsa-miR-146b-5p, hsa-miR-7153-5p
CTGTGGTA	42077	3.21798	377	331.79	hsa-miR-140-3p
GCAAAAAA	42981	3.31982	290	250.45	hsa-miR-129-5p
ATGCAGTA	48488	3.94552	577	506.37	hsa-miR-217, hsa-miR-6807-3p
ACACTCCA	50713	4.21639	246	199.35	hsa-miR-122-5p
ATGCTGGA	51381	4.30924	406	347.91	hsa-miR-338-3p
CATTTCAA	61682	6.33107	972	830.79	hsa-miR-203a-3p
			Obs. Total	Exp. Total
			26406	29768.6
			Obs.-Exp.	-3362.62
			Reduction per gene	-0.295537
