# Supplementary material for: Evolutionary dynamics of microRNA target sites across vertebrate evolution
Source: PLoS Genet. 2020 Feb 3;16(2):e1008285. doi: 10.1371/journal.pgen.1008285 (PMC7018135; doi:10.1371/journal.pgen.1008285)
Supplement: S8 Table — As described in S2 Table. (XLSX) [file pgen.1008285.s012.xlsx]

## Sheet: Table S8
Table S8: Gains in 3’UTR binding sites of deeply conserved vertebrate miRNAs after filtering out all perfectly conserved sites								mirs gain ranks lower than all 8mers, p-value: 2.53520221245e-17
8mer	rank	obs. count # std. devs from mean sim. count	obs. count	mean sim. count	miRNA
GTGCAATA	1	-9.87882	125	285.12	hsa-miR-25-3p, hsa-miR-32-5p, hsa-miR-92a-3p, hsa-miR-363-3p, hsa-miR-367-3p, hsa-miR-92b-3p
GCACTTTA	4	-9.4714	156	335.41	hsa-miR-17-5p, hsa-miR-20a-5p, hsa-miR-93-5p, hsa-miR-106a-5p, hsa-miR-106b-5p, hsa-miR-20b-5p, hsa-miR-526b-3p, hsa-miR-519d-3p
GTGCCTTA	5	-9.41503	122	282.27	hsa-miR-124-3p, hsa-miR-506-3p
ACCAAAGA	7	-8.51662	237	380.45	hsa-miR-9-5p
CTATGCAA	8	-8.50835	128	267.76	hsa-miR-153-3p
CTACCTCA	9	-8.48028	87	222.24	hsa-let-7a-5p, hsa-let-7b-5p, hsa-let-7c-5p, hsa-let-7d-5p, hsa-let-7e-5p, hsa-let-7f-5p, hsa-miR-98-5p, hsa-let-7g-5p, hsa-let-7i-5p, hsa-miR-4458, hsa-miR-4500
TGGTGCTA	13	-7.93511	168	285.63	hsa-miR-29a-3p, hsa-miR-29b-3p, hsa-miR-29c-3p
GTGCCAAA	17	-7.82655	211	350.59	hsa-miR-96-5p, hsa-miR-1271-5p
AAGCCATA	18	-7.68914	189	321.32	hsa-miR-135a-5p, hsa-miR-135b-5p
AAGCACAA	21	-7.31735	245	378.6	hsa-miR-218-5p
GGACCAAA	29	-6.96699	188	291.27	hsa-miR-133a-3p, hsa-miR-133b
AGCAATAA	37	-6.68799	230	358.72	hsa-miR-137
TGTTTACA	44	-6.533	417	595.17	hsa-miR-30a-5p, hsa-miR-30c-5p, hsa-miR-30d-5p, hsa-miR-30b-5p, hsa-miR-30e-5p
CTCAGGGA	45	-6.50096	213	310.29	hsa-miR-125b-5p, hsa-miR-125a-5p, hsa-miR-4319
GTGCCATA	61	-6.0524	141	229.33	hsa-miR-183-5p
TTGCCAAA	75	-5.84095	418	534.23	hsa-miR-182-5p
TTGCACTA	84	-5.75898	207	313.66	hsa-miR-130a-3p, hsa-miR-301a-3p, hsa-miR-130b-3p, hsa-miR-454-3p, hsa-miR-301b-3p, hsa-miR-4295, hsa-miR-3666
ATAAGCTA	230	-4.77205	176	245.43	hsa-miR-21-5p, hsa-miR-590-5p
GACAATCA	241	-4.72749	124	187.33	hsa-miR-219a-5p, hsa-miR-4782-3p, hsa-miR-6766-3p
TTTGCACA	246	-4.70502	441	538	hsa-miR-19a-3p, hsa-miR-19b-3p
TTCCGTTA	310	-4.52661	73	135.07	hsa-miR-191-5p
TACGGGTA	473	-4.14824	15	43.89	hsa-miR-99a-5p, hsa-miR-100-5p, hsa-miR-99b-5p
TGCTGCTA	485	-4.13333	304	386.1	hsa-miR-15a-5p, hsa-miR-16-5p, hsa-miR-15b-5p, hsa-miR-195-5p, hsa-miR-424-5p, hsa-miR-497-5p, hsa-miR-6838-5p
GCACCTTA	555	-4.00376	131	182.36	hsa-miR-18a-5p, hsa-miR-18b-5p, hsa-miR-4735-3p
TACTTGAA	572	-3.96725	409	491.39	hsa-miR-26a-5p, hsa-miR-26b-5p, hsa-miR-1297, hsa-miR-4465
ACATTCCA	984	-3.47592	320	385.96	hsa-miR-1-3p, hsa-miR-206, hsa-miR-613
CGAACAAA	1023	-3.44026	74	107.36	hsa-miR-375
CACTGTGA	1316	-3.18481	303	364.34	hsa-miR-216a-3p, hsa-miR-128-3p, hsa-miR-3681-3p
AATGTGAA	2658	-2.52307	658	718.82	hsa-miR-23a-3p, hsa-miR-23b-3p, hsa-miR-130a-5p, hsa-miR-23c
GTACTGTA	3013	-2.41423	277	327.04	hsa-miR-101-3p
AGCACTTA	3248	-2.33464	246	284.44	hsa-miR-302a-3p, hsa-miR-302b-3p, hsa-miR-302c-3p, hsa-miR-302d-3p, hsa-miR-372-3p, hsa-miR-373-3p, hsa-miR-520e, hsa-miR-520a-3p, hsa-miR-520b, hsa-miR-520c-3p, hsa-miR-520d-3p, hsa-miR-302e
ACGCACAA	3610	-2.21794	64	83.72	hsa-miR-210-3p
CGCTGCTA	3721	-2.18813	80	99.77	hsa-miR-503-5p
CGTCTTAA	3855	-2.14875	84	105.84	hsa-miR-208a-3p, hsa-miR-208b-3p
ACAGGGTA	4061	-2.09221	128	156.57	hsa-miR-10a-5p, hsa-miR-10b-5p
ATGCTGCA	4320	-2.02336	344	385.78	hsa-miR-103a-3p, hsa-miR-107
ACTACCTA	4466	-1.98775	119	142.67	hsa-miR-196a-5p, hsa-miR-196b-5p
GACTGTTA	5182	-1.82897	196	220.51	hsa-miR-212-3p, hsa-miR-132-3p
GCAAAAAA	5340	-1.79822	408	449.57	hsa-miR-129-5p
TGAGATTA	6733	-1.52854	289	315.66	hsa-miR-216a-5p
CACCAGCA	6869	-1.5052	262	286.75	hsa-miR-138-5p
AGCATTAA	8823	-1.1922	374	397.95	hsa-miR-155-5p
AACGGTTA	9697	-1.07158	62	72.18	hsa-miR-451a
TGAATGTA	10250	-0.997099	521	544.52	hsa-miR-181a-5p, hsa-miR-181b-5p, hsa-miR-181c-5p, hsa-miR-181d-5p, hsa-miR-4262
TGCACTGA	13411	-0.587223	346	356.78	hsa-miR-148a-3p, hsa-miR-152-3p, hsa-miR-148b-3p
ACTTTATA	13976	-0.51484	549	560.92	hsa-miR-142-5p, hsa-miR-5590-3p
TCCGTCCA	14226	-0.485646	89	93.6	hsa-miR-184
ACACTCCA	16379	-0.247906	216	219.53	hsa-miR-122-5p
CAGTATTA	17422	-0.132511	343	345.54	hsa-miR-200b-3p, hsa-miR-200c-3p, hsa-miR-429
ATGTAGCA	17428	-0.131938	321	323.21	hsa-miR-221-3p, hsa-miR-222-3p
ACTACTGA	18034	-0.0655135	234	235.02	hsa-miR-199a-3p, hsa-miR-199b-3p, hsa-miR-3129-5p
TAGGTCAA	18525	-0.0116833	170	170.15	hsa-miR-192-5p, hsa-miR-215-5p
AGTCTTAA	19739	0.114499	344	342	hsa-miR-499a-5p
GTCTTCCA	20076	0.150679	300	296.93	hsa-miR-7-5p
ATGAAGGA	20937	0.238053	406	401.75	hsa-miR-205-5p
CGGTACGA	22558	0.400643	12	10.59	hsa-miR-126-3p
ACATATCA	23237	0.471876	260	252.82	hsa-miR-190a-5p, hsa-miR-190b
GTGTCATA	30368	1.21047	251	233.73	hsa-miR-425-5p
AGAGATTA	30587	1.23407	317	297.94	hsa-miR-216b-5p
CACTGCCA	31197	1.30089	354	332.1	hsa-miR-34a-5p, hsa-miR-34c-5p, hsa-miR-449a, hsa-miR-449b-5p
AACTGGAA	31822	1.37074	542	513.1	hsa-miR-145-5p, hsa-miR-5195-3p
CTGAGCCA	32758	1.47539	369	343.09	hsa-miR-24-3p
AACTGACA	34460	1.65983	330	298.92	hsa-miR-223-3p
CAGTGTTA	34870	1.70508	419	390	hsa-miR-141-3p, hsa-miR-200a-3p
ATGCTGGA	37324	1.98881	390	355.97	hsa-miR-338-3p
AAAGGGAA	38269	2.10387	653	603.58	hsa-miR-204-5p, hsa-miR-211-5p
CATTTCAA	43447	2.78458	726	651.95	hsa-miR-203a-3p
TCATCTCA	43952	2.86015	343	296.91	hsa-miR-143-3p, hsa-miR-4770, hsa-miR-6088
ATGCAGTA	45743	3.13611	388	329.04	hsa-miR-217, hsa-miR-6807-3p
CCTGCTGA	47602	3.42942	435	368.47	hsa-miR-214-3p, hsa-miR-761, hsa-miR-3619-5p
CTGTGGTA	52388	4.33663	362	285.05	hsa-miR-140-3p
CTGTTACA	52428	4.34412	375	302.36	hsa-miR-194-5p
AGTTCTCA	53322	4.543	434	347.71	hsa-miR-146a-5p, hsa-miR-146b-5p, hsa-miR-7153-5p
ACTGTAGA	54984	4.9559	420	337.27	hsa-miR-139-5p
AGACACGA	58731	6.17242	122	72.5	hsa-miR-187-3p
			Obs. Total	Exp. Total
			20784	23369.6
			Obs.-Exp.	-2585.61
			Reduction per gene	-0.227246
