# Supplementary material for: Evolutionary dynamics of microRNA target sites across vertebrate evolution
Source: PLoS Genet. 2020 Feb 3;16(2):e1008285. doi: 10.1371/journal.pgen.1008285 (PMC7018135; doi:10.1371/journal.pgen.1008285)
Supplement: S9 Table — As described in S1 Table. (XLSX) [file pgen.1008285.s013.xlsx]

## Sheet: Table S9
Table S9: Losses in 3’UTR binding sites of deeply conserved insect miRNAs							mirs loss ranks lower than all 8mers, p-value: 8.50489278374e-23
8mer	rank	obs. count # std. devs from mean sim. count	obs. count	mean sim. count	miRNA
TGCATTTA	17	-15.0246	180	455.7	'dme-miR-277-3p', 'ame-miR-277', 'tca-miR-277-3p'
AATCAAAA	27	-13.1741	506	825.49	'dme-miR-315-5p', 'ame-miR-315', 'tca-miR-315'
ACATATCA	44	-12.1505	40	164.16	'ame-miR-190', 'dme-miR-190-5p', 'tca-miR-190-5p'
GTACTTAA	62	-11.6754	108	256.05	'dme-miR-252-5p', 'ame-miR-252a', 'tca-miR-252a-5p'
GACAATAA	75	-11.1803	67	207.38	'dme-miR-1000-5p', 'tca-miR-1000-5p', 'ame-miR-1000'
AGTACAAA	141	-9.67202	66	186.6	'dme-miR-305-5p', 'ame-miR-305', 'tca-miR-305-5p'
AAGACTGA	158	-9.40016	30	123.53	'dme-miR-14-3p', 'ame-miR-14', 'tca-miR-14-3p'
CTGTGATA	208	-8.59932	24	125.26	'dme-miR-2a-3p', 'dme-miR-2b-3p', 'dme-miR-5-3p', 'dme-miR-6-3p', 'dme-miR-11-3p', 'dme-miR-13a-3p', 'dme-miR-13b-3p', 'dme-miR-308-3p', 'dme-miR-2c-3p', 'ame-miR-2', 'ame-miR-13a', 'tca-miR-2c-3p', 'tca-miR-2a-3p', 'tca-miR-2b-3p', 'tca-miR-13a-3p', 'tca-miR-13b-3p', 'ame-miR-13b', 'ame-miR-11', 'ame-miR-2944', 'tca-miR-308-3p', 'tca-miR-2944a-3p', 'tca-miR-2944b-3p', 'tca-miR-2944c-3p', 'tca-mi…
ACCAAAGA	212	-8.55786	99	201.79	'dme-miR-9a-5p', 'dme-miR-9c-5p', 'dme-miR-9b-5p', 'ame-miR-9a', 'ame-miR-9b', 'tca-miR-9a-5p', 'tca-miR-9c-5p', 'tca-miR-9e-5p'
TCTAGTCA	253	-8.19918	46	121.63	'dme-miR-279-3p', 'dme-miR-286-3p', 'ame-miR-279a', 'dme-miR-996-3p', 'tca-miR-279a-3p', 'tca-miR-279b-3p', 'ame-miR-996', 'ame-miR-279b', 'ame-miR-279c', 'tca-miR-279c-3p', 'tca-miR-279d-3p', 'tca-miR-279e-3p', 'ame-miR-279d'
GTGCAATA	254	-8.18716	86	193.54	'dme-miR-92a-3p', 'dme-miR-92b-3p', 'dme-miR-310-3p', 'dme-miR-311-3p', 'dme-miR-312-3p', 'dme-miR-313-3p', 'ame-miR-92b', 'tca-miR-92c-3p'
ACATTCCA	263	-8.11265	97	192.87	'dme-miR-1-3p', 'ame-miR-1', 'tca-miR-1-3p', 'tca-miR-3804b-3p'
CAGTATTA	294	-7.8323	43	115.44	'dme-miR-8-3p', 'ame-miR-8', 'tca-miR-8-3p'
TGATATTA	295	-7.82437	140	267.71	'dme-miR-283-5p', 'ame-miR-283', 'tca-miR-283-5p', 'ame-miR-6041'
GTGCCTTA	473	-6.80768	22	78.61	'dme-miR-124-3p', 'ame-miR-124', 'tca-miR-124-3p'
GTCTTCCA	535	-6.55492	33	87.71	'dme-miR-7-5p', 'ame-miR-7', 'tca-miR-7-5p'
GTGCCAAA	575	-6.44395	68	128.34	'dme-miR-263b-5p', 'tca-miR-263b-5p', 'ame-miR-263b'
CACTGCCA	595	-6.38476	70	139.82	'dme-miR-34-5p', 'ame-miR-34', 'tca-miR-34-5p'
ACAACGAA	635	-6.22954	100	172.61	'dme-miR-981-3p', 'tca-miR-981', 'ame-miR-981'
TACGCTTA	665	-6.13624	39	87.54	'dme-miR-965-3p', 'tca-miR-965-3p', 'ame-miR-965-3p'
GTATACGA	700	-6.01966	28	74.64	'dme-miR-iab-4-5p', 'ame-miR-iab-4', 'tca-miR-iab-4-5p'
TTGCTCAA	708	-6.00636	90	157.84	'dme-miR-87-3p', 'ame-miR-87', 'tca-miR-87a-3p', 'tca-miR-87b-3p'
GACAATCA	794	-5.77634	28	61.89	'dme-miR-219-5p', 'ame-miR-219', 'tca-miR-219-5p'
AAAAGACA	895	-5.56146	182	261.11	'dme-miR-316-5p', 'ame-miR-316', 'tca-miR-316-5p'
CGAACAAA	950	-5.45856	183	260.57	'ame-miR-375', 'dme-miR-375-3p', 'tca-miR-375-3p'
CTACCTCA	1065	-5.25623	35	73.61	'dme-let-7-5p', 'ame-let-7', 'tca-let-7-5p'
TGTGTTCA	1072	-5.24676	70	132.92	'dme-miR-317-3p', 'ame-miR-317', 'tca-miR-317-3p', 'dme-miR-4943-3p'
AATACTCA	1131	-5.14648	90	146.44	'dme-miR-12-5p', 'ame-miR-12', 'dme-miR-960-5p', 'tca-miR-12-5p'
TCCGTCCA	1261	-4.92728	33	66.51	'dme-miR-184-3p', 'ame-miR-184', 'tca-miR-184-3p', 'tca-miR-3878-5p'
GAATCTCA	1398	-4.75716	70	113.61	'dme-miR-958-3p', 'ame-miR-1175', 'tca-miR-1175-3p'
TGATCTCA	1571	-4.56782	44	79.51	'dme-bantam-3p', 'ame-bantam', 'tca-bantam-3p'
AGTTCCTA	1623	-4.52169	35	67.6	'dme-miR-276a-3p', 'dme-miR-276b-3p', 'ame-miR-276', 'tca-miR-276-3p', 'tca-miR-2944a-5p'
TGAGATTA	2210	-4.0397	81	120.76	'dme-miR-304-5p', 'tca-miR-304', 'ame-miR-3477', 'tca-miR-3477-5p'
GGTTGTGA	5062	-2.889	16	29.97	'dme-miR-307a-3p', 'tca-miR-307-3p', 'ame-miR-307'
GGGACCAA	5488	-2.78461	23	39.54	'dme-miR-133-3p', 'ame-miR-133', 'tca-miR-133-3p'
ACATCACA	6368	-2.60774	89	114.38	'dme-miR-989-3p', 'ame-miR-989', 'tca-miR-989-3p'
CTCAGGGA	8414	-2.26237	19	28.42	'dme-miR-125-5p', 'ame-miR-125', 'tca-miR-125-5p'
TACGGGTA	9890	-2.05545	11	19.51	'dme-miR-100-5p', 'ame-miR-100', 'tca-miR-100-5p'
GGAATTGA	10685	-1.95127	68	85.84	'ame-miR-932', 'dme-miR-932-5p', 'tca-miR-932-5p'
CCCAGTGA	16607	-1.34179	48	56.79	'dme-miR-3-3p', 'dme-miR-309-3p', 'dme-miR-318-3p', 'ame-miR-318', 'tca-miR-3836a-3p', 'tca-miR-3836b-3p', 'tca-miR-309a-3p', 'tca-miR-309b-3p'
TGGTGCTA	18020	-1.22087	40	46.44	'dme-miR-285-3p', 'ame-miR-29b', 'dme-miR-995-3p', 'dme-miR-998-3p', 'tca-miR-995-3p', 'tca-miR-29-3p', 'tca-miR-998-3p'
GGCAGCTA	32086	-0.208814	70	71.57	'dme-miR-980-3p', 'ame-miR-980', 'tca-miR-980-3p', 'dme-miR-4968-5p'
GGCCAGTA	55539	1.64194	55	45.14	'dme-miR-193-3p', 'ame-miR-193', 'tca-miR-193-3p'
