# Supplementary material for: Evolutionary dynamics of microRNA target sites across vertebrate evolution
Source: PLoS Genet. 2020 Feb 3;16(2):e1008285. doi: 10.1371/journal.pgen.1008285 (PMC7018135; doi:10.1371/journal.pgen.1008285)
Supplement: S10 Table — As described in S2 Table. (XLSX) [file pgen.1008285.s014.xlsx]

## Sheet: Table S10
Table S10: Gains in 3’UTR binding sites of deeply conserved insect miRNAs							mirs gain ranks lower than all 8mers, p-value: 1.10420760503e-21
8mer	rank	obs. count # std. devs from mean sim. count	obs. count	mean sim. count	miRNA
TGCATTTA	1	-10.4418	143	303.51	'dme-miR-277-3p', 'ame-miR-277', 'tca-miR-277-3p'
AGTACAAA	3	-10.1794	57	195.78	'dme-miR-305-5p', 'ame-miR-305', 'tca-miR-305-5p'
GACAATAA	4	-9.63636	73	193.82	'dme-miR-1000-5p', 'tca-miR-1000-5p', 'ame-miR-1000'
ACAACGAA	15	-8.34971	85	208.42	'dme-miR-981-3p', 'tca-miR-981', 'ame-miR-981'
ACATATCA	18	-8.26138	47	141.43	'ame-miR-190', 'dme-miR-190-5p', 'tca-miR-190-5p'
AATCAAAA	36	-7.50351	407	602.94	'dme-miR-315-5p', 'ame-miR-315', 'tca-miR-315'
AAGACTGA	73	-6.88535	21	83.42	'dme-miR-14-3p', 'ame-miR-14', 'tca-miR-14-3p'
GACAATCA	77	-6.84607	30	101.37	'dme-miR-219-5p', 'ame-miR-219', 'tca-miR-219-5p'
CTGTGATA	106	-6.42743	22	70.42	'dme-miR-2a-3p', 'dme-miR-2b-3p', 'dme-miR-5-3p', 'dme-miR-6-3p', 'dme-miR-11-3p', 'dme-miR-13a-3p', 'dme-miR-13b-3p', 'dme-miR-308-3p', 'dme-miR-2c-3p', 'ame-miR-2', 'ame-miR-13a', 'tca-miR-2c-3p', 'tca-miR-2a-3p', 'tca-miR-2b-3p', 'tca-miR-13a-3p', 'tca-miR-13b-3p', 'ame-miR-13b', 'ame-miR-11', 'ame-miR-2944', 'tca-miR-308-3p', 'tca-miR-2944a-3p', 'tca-miR-2944b-3p', 'tca-miR-2944c-3p', 'tca-mi…
CAGTATTA	121	-6.27461	40	105.06	'dme-miR-8-3p', 'ame-miR-8', 'tca-miR-8-3p'
TACGCTTA	176	-5.86921	44	105.67	'dme-miR-965-3p', 'tca-miR-965-3p', 'ame-miR-965-3p'
GTGCAATA	270	-5.49149	70	130.73	'dme-miR-92a-3p', 'dme-miR-92b-3p', 'dme-miR-310-3p', 'dme-miR-311-3p', 'dme-miR-312-3p', 'dme-miR-313-3p', 'ame-miR-92b', 'tca-miR-92c-3p'
TGTGTTCA	368	-5.1575	56	110.42	'dme-miR-317-3p', 'ame-miR-317', 'tca-miR-317-3p', 'dme-miR-4943-3p'
AAAAGACA	370	-5.15635	145	231.95	'dme-miR-316-5p', 'ame-miR-316', 'tca-miR-316-5p'
GTATACGA	627	-4.69226	40	87.97	'dme-miR-iab-4-5p', 'ame-miR-iab-4', 'tca-miR-iab-4-5p'
GTGCCAAA	732	-4.57734	61	110.52	'dme-miR-263b-5p', 'tca-miR-263b-5p', 'ame-miR-263b'
TGATATTA	784	-4.51516	119	185.77	'dme-miR-283-5p', 'ame-miR-283', 'tca-miR-283-5p', 'ame-miR-6041'
TGAGATTA	849	-4.44062	62	108.16	'dme-miR-304-5p', 'tca-miR-304', 'ame-miR-3477', 'tca-miR-3477-5p'
AATACTCA	934	-4.3585	87	141.64	'dme-miR-12-5p', 'ame-miR-12', 'dme-miR-960-5p', 'tca-miR-12-5p'
GGAATTGA	1076	-4.23881	65	112.32	'ame-miR-932', 'dme-miR-932-5p', 'tca-miR-932-5p'
GTACTTAA	1122	-4.20076	118	171.72	'dme-miR-252-5p', 'ame-miR-252a', 'tca-miR-252a-5p'
ACATTCCA	1309	-4.06075	79	120.53	'dme-miR-1-3p', 'ame-miR-1', 'tca-miR-1-3p', 'tca-miR-3804b-3p'
AGTTCCTA	1328	-4.04949	44	78.06	'dme-miR-276a-3p', 'dme-miR-276b-3p', 'ame-miR-276', 'tca-miR-276-3p', 'tca-miR-2944a-5p'
GTCTTCCA	2523	-3.47619	33	60.82	'dme-miR-7-5p', 'ame-miR-7', 'tca-miR-7-5p'
ACCAAAGA	2670	-3.4199	126	174.62	'dme-miR-9a-5p', 'dme-miR-9c-5p', 'dme-miR-9b-5p', 'ame-miR-9a', 'ame-miR-9b', 'tca-miR-9a-5p', 'tca-miR-9c-5p', 'tca-miR-9e-5p'
GGTTGTGA	3475	-3.16454	24	45.86	'dme-miR-307a-3p', 'tca-miR-307-3p', 'ame-miR-307'
TCTAGTCA	3977	-3.04481	34	59.71	'dme-miR-279-3p', 'dme-miR-286-3p', 'ame-miR-279a', 'dme-miR-996-3p', 'tca-miR-279a-3p', 'tca-miR-279b-3p', 'ame-miR-996', 'ame-miR-279b', 'ame-miR-279c', 'tca-miR-279c-3p', 'tca-miR-279d-3p', 'tca-miR-279e-3p', 'ame-miR-279d'
CGAACAAA	4046	-3.03054	185	228.12	'ame-miR-375', 'dme-miR-375-3p', 'tca-miR-375-3p'
TCCGTCCA	4072	-3.02575	26	44.23	'dme-miR-184-3p', 'ame-miR-184', 'tca-miR-184-3p', 'tca-miR-3878-5p'
GAATCTCA	5286	-2.77945	56	83.66	'dme-miR-958-3p', 'ame-miR-1175', 'tca-miR-1175-3p'
TGATCTCA	6562	-2.56355	45	65.51	'dme-bantam-3p', 'ame-bantam', 'tca-bantam-3p'
CTACCTCA	6839	-2.52263	23	39.35	'dme-let-7-5p', 'ame-let-7', 'tca-let-7-5p'
ACATCACA	7545	-2.42874	78	103.56	'dme-miR-989-3p', 'ame-miR-989', 'tca-miR-989-3p'
CACTGCCA	7656	-2.41269	68	96.1	'dme-miR-34-5p', 'ame-miR-34', 'tca-miR-34-5p'
TACGGGTA	7771	-2.39878	17	31.76	'dme-miR-100-5p', 'ame-miR-100', 'tca-miR-100-5p'
GTGCCTTA	7911	-2.37907	38	58.61	'dme-miR-124-3p', 'ame-miR-124', 'tca-miR-124-3p'
TTGCTCAA	9752	-2.15318	94	117.43	'dme-miR-87-3p', 'ame-miR-87', 'tca-miR-87a-3p', 'tca-miR-87b-3p'
CCCAGTGA	12991	-1.82496	40	52.53	'dme-miR-3-3p', 'dme-miR-309-3p', 'dme-miR-318-3p', 'ame-miR-318', 'tca-miR-3836a-3p', 'tca-miR-3836b-3p', 'tca-miR-309a-3p', 'tca-miR-309b-3p'
CTCAGGGA	13938	-1.73556	20	30.88	'dme-miR-125-5p', 'ame-miR-125', 'tca-miR-125-5p'
GGGACCAA	14471	-1.6899	31	42.02	'dme-miR-133-3p', 'ame-miR-133', 'tca-miR-133-3p'
TGGTGCTA	19858	-1.26539	37	45.15	'dme-miR-285-3p', 'ame-miR-29b', 'dme-miR-995-3p', 'dme-miR-998-3p', 'tca-miR-995-3p', 'tca-miR-29-3p', 'tca-miR-998-3p'
GGCAGCTA	26038	-0.83901	69	75.26	'dme-miR-980-3p', 'ame-miR-980', 'tca-miR-980-3p', 'dme-miR-4968-5p'
GGCCAGTA	44007	0.363488	48	45.32	'dme-miR-193-3p', 'ame-miR-193', 'tca-miR-193-3p'
