# Supplementary material for: Evolutionary dynamics of microRNA target sites across vertebrate evolution
Source: PLoS Genet. 2020 Feb 3;16(2):e1008285. doi: 10.1371/journal.pgen.1008285 (PMC7018135; doi:10.1371/journal.pgen.1008285)
Supplement: S11 Table — As described in S1 Table. (XLSX) [file pgen.1008285.s015.xlsx]

## Sheet: Table S11
Table S11: Losses in 3’UTR binding sites of deeply conserved vertebrate miRNAs after filtering for high AU content contexts								mirs loss ranks lower than all 8mers, p-value: 2.63564027239e-36
8mer	rank	obs. count # std. devs from mean sim. count	obs. count	mean sim. count	miRNA
TGTTTACA	16	-32.0903	560	1573.25	hsa-miR-30a-5p, hsa-miR-30c-5p, hsa-miR-30d-5p, hsa-miR-30b-5p, hsa-miR-30e-5p
TACTTGAA	50	-25.0891	384	923.86	hsa-miR-26a-5p, hsa-miR-26b-5p, hsa-miR-1297, hsa-miR-4465
GTGCAATA	56	-24.7108	229	755.49	hsa-miR-25-3p, hsa-miR-32-5p, hsa-miR-92a-3p, hsa-miR-363-3p, hsa-miR-367-3p, hsa-miR-92b-3p
GTGCCTTA	57	-24.6009	93	481.65	hsa-miR-124-3p, hsa-miR-506-3p
CTACCTCA	99	-22.1597	88	411.64	hsa-let-7a-5p, hsa-let-7b-5p, hsa-let-7c-5p, hsa-let-7d-5p, hsa-let-7e-5p, hsa-let-7f-5p, hsa-miR-98-5p, hsa-let-7g-5p, hsa-let-7i-5p, hsa-miR-4458, hsa-miR-4500
AGCAATAA	104	-21.9515	329	835.41	hsa-miR-137
GCACTTTA	115	-21.2239	304	824.87	hsa-miR-17-5p, hsa-miR-20a-5p, hsa-miR-93-5p, hsa-miR-106a-5p, hsa-miR-106b-5p, hsa-miR-20b-5p, hsa-miR-526b-3p, hsa-miR-519d-3p
TGAATGTA	125	-20.6896	628	1194.8	hsa-miR-181a-5p, hsa-miR-181b-5p, hsa-miR-181c-5p, hsa-miR-181d-5p, hsa-miR-4262
ACCAAAGA	138	-19.9554	210	648.91	hsa-miR-9-5p
TTTGCACA	145	-19.7549	433	943.2	hsa-miR-19a-3p, hsa-miR-19b-3p
GTACTGTA	157	-19.0923	400	972.39	hsa-miR-101-3p
AATGTGAA	171	-18.4777	816	1353.09	hsa-miR-23a-3p, hsa-miR-23b-3p, hsa-miR-130a-5p, hsa-miR-23c
AAGCACAA	182	-17.9129	235	552.43	hsa-miR-218-5p
CAGTATTA	183	-17.872	422	826.37	hsa-miR-200b-3p, hsa-miR-200c-3p, hsa-miR-429
TGCTGCTA	186	-17.8328	284	644.17	hsa-miR-15a-5p, hsa-miR-16-5p, hsa-miR-15b-5p, hsa-miR-195-5p, hsa-miR-424-5p, hsa-miR-497-5p, hsa-miR-6838-5p
CTATGCAA	196	-17.4619	169	469.44	hsa-miR-153-3p
TGGTGCTA	202	-17.1992	150	442.28	hsa-miR-29a-3p, hsa-miR-29b-3p, hsa-miR-29c-3p
ACATTCCA	230	-16.2105	272	558.4	hsa-miR-1-3p, hsa-miR-206, hsa-miR-613
CACTGTGA	269	-15.1721	227	536.95	hsa-miR-216a-3p, hsa-miR-128-3p, hsa-miR-3681-3p
GGACCAAA	275	-14.9815	165	371.37	hsa-miR-133a-3p, hsa-miR-133b
GTGCCAAA	288	-14.7783	205	475.72	hsa-miR-96-5p, hsa-miR-1271-5p
AAGCCATA	303	-14.5597	198	466.06	hsa-miR-135a-5p, hsa-miR-135b-5p
TGCACTGA	394	-12.9693	282	485.23	hsa-miR-148a-3p, hsa-miR-152-3p, hsa-miR-148b-3p
CACTGCCA	403	-12.824	185	382.49	hsa-miR-34a-5p, hsa-miR-34c-5p, hsa-miR-449a, hsa-miR-449b-5p
TTGCACTA	405	-12.8172	233	500.85	hsa-miR-130a-3p, hsa-miR-301a-3p, hsa-miR-130b-3p, hsa-miR-454-3p, hsa-miR-301b-3p, hsa-miR-4295, hsa-miR-3666
CTCAGGGA	423	-12.6159	74	248	hsa-miR-125b-5p, hsa-miR-125a-5p, hsa-miR-4319
TTGCCAAA	445	-12.2238	489	778.23	hsa-miR-182-5p
GACAATCA	480	-11.8436	119	272.66	hsa-miR-219a-5p, hsa-miR-4782-3p, hsa-miR-6766-3p
ACTACTGA	517	-11.5071	176	330.86	hsa-miR-199a-3p, hsa-miR-199b-3p, hsa-miR-3129-5p
AACTGGAA	533	-11.3919	491	719.13	hsa-miR-145-5p, hsa-miR-5195-3p
CACCAGCA	596	-10.766	185	357.7	hsa-miR-138-5p
ACAGGGTA	605	-10.678	93	200.75	hsa-miR-10a-5p, hsa-miR-10b-5p
CTGAGCCA	625	-10.5001	123	237.04	hsa-miR-24-3p
GTGCCATA	634	-10.4119	183	343.38	hsa-miR-183-5p
ATGCTGCA	702	-9.93632	295	479.63	hsa-miR-103a-3p, hsa-miR-107
CAGTGTTA	708	-9.92012	407	600.58	hsa-miR-141-3p, hsa-miR-200a-3p
ACTTTATA	929	-8.59568	555	755.84	hsa-miR-142-5p, hsa-miR-5590-3p
GTCTTCCA	947	-8.54479	159	260.12	hsa-miR-7-5p
GACTGTTA	984	-8.38761	154	247.35	hsa-miR-212-3p, hsa-miR-132-3p
GCACCTTA	1051	-8.07103	137	229.23	hsa-miR-18a-5p, hsa-miR-18b-5p, hsa-miR-4735-3p
ATGAAGGA	1101	-7.91143	370	519.52	hsa-miR-205-5p
ATAAGCTA	1125	-7.81407	244	357.04	hsa-miR-21-5p, hsa-miR-590-5p
ATGTAGCA	1136	-7.78623	388	512.7	hsa-miR-221-3p, hsa-miR-222-3p
AGCACTTA	1477	-6.79691	279	389.19	hsa-miR-302a-3p, hsa-miR-302b-3p, hsa-miR-302c-3p, hsa-miR-302d-3p, hsa-miR-372-3p, hsa-miR-373-3p, hsa-miR-520e, hsa-miR-520a-3p, hsa-miR-520b, hsa-miR-520c-3p, hsa-miR-520d-3p, hsa-miR-302e
AAAGGGAA	1696	-6.29583	613	733.87	hsa-miR-204-5p, hsa-miR-211-5p
CTGTTACA	1728	-6.23767	238	322.87	hsa-miR-194-5p
TCATCTCA	1737	-6.21379	214	300.19	hsa-miR-143-3p, hsa-miR-4770, hsa-miR-6088
ACATATCA	1763	-6.15573	227	306.65	hsa-miR-190a-5p, hsa-miR-190b
ACTACCTA	1837	-6.00976	69	125.47	hsa-miR-196a-5p, hsa-miR-196b-5p
ACTGTAGA	1851	-5.98637	343	434.17	hsa-miR-139-5p
AGTCTTAA	2122	-5.56284	264	341.06	hsa-miR-499a-5p
TACGGGTA	2149	-5.53223	13	40.47	hsa-miR-99a-5p, hsa-miR-100-5p, hsa-miR-99b-5p
AACTGACA	2167	-5.51026	195	263.6	hsa-miR-223-3p
TTCCGTTA	2995	-4.54734	35	65.42	hsa-miR-191-5p
AGCATTAA	3232	-4.33173	401	482.61	hsa-miR-155-5p
CGTCTTAA	3605	-4.05887	47	71.72	hsa-miR-208a-3p, hsa-miR-208b-3p
TCCGTCCA	3672	-4.00918	12	30.08	hsa-miR-184
CCTGCTGA	4047	-3.77897	188	229.06	hsa-miR-214-3p, hsa-miR-761, hsa-miR-3619-5p
CGCTGCTA	4084	-3.75834	45	71.17	hsa-miR-503-5p
CTGTGGTA	5010	-3.32377	257	302.93	hsa-miR-140-3p
CGGTACGA	6355	-2.86717	1	6.89	hsa-miR-126-3p
ATGCTGGA	11765	-1.84833	255	276.93	hsa-miR-338-3p
CGAACAAA	11975	-1.82051	23	31.95	hsa-miR-375
ACGCACAA	12673	-1.72354	20	26.93	hsa-miR-210-3p
GTGTCATA	17707	-1.15527	182	194.21	hsa-miR-425-5p
AGAGATTA	18213	-1.10835	267	282.29	hsa-miR-216b-5p
TAGGTCAA	19194	-1.01696	130	139.42	hsa-miR-192-5p, hsa-miR-215-5p
AGACACGA	19818	-0.957482	14	16.82	hsa-miR-187-3p
AACGGTTA	24378	-0.55717	37	39.66	hsa-miR-451a
ATGCAGTA	24795	-0.522659	457	465.85	hsa-miR-217, hsa-miR-6807-3p
AGTTCTCA	26080	-0.423334	276	281.83	hsa-miR-146a-5p, hsa-miR-146b-5p, hsa-miR-7153-5p
GCAAAAAA	29325	-0.168899	249	250.81	hsa-miR-129-5p
CATTTCAA	30589	-0.069414	745	746.52	hsa-miR-203a-3p
TGAGATTA	36881	0.328077	260	255.82	hsa-miR-216a-5p
ACACTCCA	50604	1.43066	129	117.6	hsa-miR-122-5p
