# Supplementary material for: Evolutionary dynamics of microRNA target sites across vertebrate evolution
Source: PLoS Genet. 2020 Feb 3;16(2):e1008285. doi: 10.1371/journal.pgen.1008285 (PMC7018135; doi:10.1371/journal.pgen.1008285)
Supplement: S12 Table — As described in S2 Table. (XLSX) [file pgen.1008285.s016.xlsx]

## Sheet: Table S12
Table S12: Gains in 3’UTR binding sites of deeply conserved vertebrate miRNAs after filtering for high AU content contexts								mirs gain ranks lower than all 8mers, p-value: 1.27182714383e-21
8mer	rank	obs. count # std. devs from mean sim. count	obs. count	mean sim. count	miRNA
GTGCAATA	9	-11.5133	96	292.8	hsa-miR-25-3p, hsa-miR-32-5p, hsa-miR-92a-3p, hsa-miR-363-3p, hsa-miR-367-3p, hsa-miR-92b-3p
GTGCCTTA	10	-11.3215	74	274.64	hsa-miR-124-3p, hsa-miR-506-3p
GCACTTTA	11	-11.2502	115	325.4	hsa-miR-17-5p, hsa-miR-20a-5p, hsa-miR-93-5p, hsa-miR-106a-5p, hsa-miR-106b-5p, hsa-miR-20b-5p, hsa-miR-526b-3p, hsa-miR-519d-3p
TGTTTACA	13	-10.9807	340	615.06	hsa-miR-30a-5p, hsa-miR-30c-5p, hsa-miR-30d-5p, hsa-miR-30b-5p, hsa-miR-30e-5p
GTGCCAAA	22	-10.5089	129	310.4	hsa-miR-96-5p, hsa-miR-1271-5p
CTACCTCA	29	-10.2663	34	160.5	hsa-let-7a-5p, hsa-let-7b-5p, hsa-let-7c-5p, hsa-let-7d-5p, hsa-let-7e-5p, hsa-let-7f-5p, hsa-miR-98-5p, hsa-let-7g-5p, hsa-let-7i-5p, hsa-miR-4458, hsa-miR-4500
CTATGCAA	31	-10.1465	106	261.31	hsa-miR-153-3p
AGCAATAA	35	-10.1035	166	343.12	hsa-miR-137
ACCAAAGA	36	-10.028	157	327.8	hsa-miR-9-5p
TTTGCACA	59	-9.28847	318	522.97	hsa-miR-19a-3p, hsa-miR-19b-3p
TGGTGCTA	61	-9.14697	91	234.81	hsa-miR-29a-3p, hsa-miR-29b-3p, hsa-miR-29c-3p
AAGCCATA	69	-8.93684	132	282.38	hsa-miR-135a-5p, hsa-miR-135b-5p
CTCAGGGA	78	-8.74882	74	183.4	hsa-miR-125b-5p, hsa-miR-125a-5p, hsa-miR-4319
TTGCACTA	110	-8.38899	152	311.52	hsa-miR-130a-3p, hsa-miR-301a-3p, hsa-miR-130b-3p, hsa-miR-454-3p, hsa-miR-301b-3p, hsa-miR-4295, hsa-miR-3666
GTGCCATA	125	-8.19251	106	221.06	hsa-miR-183-5p
TTGCCAAA	126	-8.19142	317	479.31	hsa-miR-182-5p
AAGCACAA	141	-8.08275	167	321.22	hsa-miR-218-5p
GGACCAAA	190	-7.65864	111	222.94	hsa-miR-133a-3p, hsa-miR-133b
CACTGTGA	288	-7.07879	185	307.56	hsa-miR-216a-3p, hsa-miR-128-3p, hsa-miR-3681-3p
GCACCTTA	392	-6.6889	87	168.39	hsa-miR-18a-5p, hsa-miR-18b-5p, hsa-miR-4735-3p
TGCTGCTA	423	-6.60834	194	302.06	hsa-miR-15a-5p, hsa-miR-16-5p, hsa-miR-15b-5p, hsa-miR-195-5p, hsa-miR-424-5p, hsa-miR-497-5p, hsa-miR-6838-5p
ATAAGCTA	493	-6.43057	144	232.05	hsa-miR-21-5p, hsa-miR-590-5p
GACAATCA	579	-6.1951	87	163.63	hsa-miR-219a-5p, hsa-miR-4782-3p, hsa-miR-6766-3p
AATGTGAA	600	-6.14511	535	686.13	hsa-miR-23a-3p, hsa-miR-23b-3p, hsa-miR-130a-5p, hsa-miR-23c
TACTTGAA	749	-5.84281	348	472.08	hsa-miR-26a-5p, hsa-miR-26b-5p, hsa-miR-1297, hsa-miR-4465
GTACTGTA	925	-5.60712	225	341.88	hsa-miR-101-3p
TTCCGTTA	1038	-5.45724	56	124.93	hsa-miR-191-5p
CGAACAAA	1066	-5.43202	48	95.8	hsa-miR-375
ACATTCCA	1325	-5.18373	232	319.04	hsa-miR-1-3p, hsa-miR-206, hsa-miR-613
ATGCTGCA	1703	-4.88838	219	300.51	hsa-miR-103a-3p, hsa-miR-107
ACTTTATA	1739	-4.85442	484	601.93	hsa-miR-142-5p, hsa-miR-5590-3p
TGAATGTA	2140	-4.62458	430	539.29	hsa-miR-181a-5p, hsa-miR-181b-5p, hsa-miR-181c-5p, hsa-miR-181d-5p, hsa-miR-4262
TACGGGTA	2162	-4.61137	8	40.09	hsa-miR-99a-5p, hsa-miR-100-5p, hsa-miR-99b-5p
AGCACTTA	2461	-4.45396	179	246.93	hsa-miR-302a-3p, hsa-miR-302b-3p, hsa-miR-302c-3p, hsa-miR-302d-3p, hsa-miR-372-3p, hsa-miR-373-3p, hsa-miR-520e, hsa-miR-520a-3p, hsa-miR-520b, hsa-miR-520c-3p, hsa-miR-520d-3p, hsa-miR-302e
ACAGGGTA	2869	-4.28311	73	119.11	hsa-miR-10a-5p, hsa-miR-10b-5p
CACTGCCA	2972	-4.24007	140	198.73	hsa-miR-34a-5p, hsa-miR-34c-5p, hsa-miR-449a, hsa-miR-449b-5p
CACCAGCA	3265	-4.12697	105	159.13	hsa-miR-138-5p
GCAAAAAA	3847	-3.93535	333	422.98	hsa-miR-129-5p
ATGTAGCA	4666	-3.71009	240	293.54	hsa-miR-221-3p, hsa-miR-222-3p
TGCACTGA	4851	-3.66503	229	289.78	hsa-miR-148a-3p, hsa-miR-152-3p, hsa-miR-148b-3p
CGTCTTAA	4999	-3.62918	65	98.41	hsa-miR-208a-3p, hsa-miR-208b-3p
AGCATTAA	5226	-3.57029	309	380.15	hsa-miR-155-5p
GACTGTTA	5238	-3.56724	157	206.01	hsa-miR-212-3p, hsa-miR-132-3p
CGCTGCTA	5787	-3.4346	41	72.04	hsa-miR-503-5p
TGAGATTA	5952	-3.4003	224	280.95	hsa-miR-216a-5p
AGTCTTAA	6027	-3.38422	264	325.99	hsa-miR-499a-5p
GTCTTCCA	7317	-3.12442	160	213.17	hsa-miR-7-5p
TCCGTCCA	7995	-3.00883	32	54.44	hsa-miR-184
CAGTATTA	8514	-2.92483	278	335.2	hsa-miR-200b-3p, hsa-miR-200c-3p, hsa-miR-429
CAGTGTTA	8802	-2.87783	305	358.45	hsa-miR-141-3p, hsa-miR-200a-3p
ACTACCTA	8976	-2.85243	94	124.34	hsa-miR-196a-5p, hsa-miR-196b-5p
AACTGGAA	9411	-2.78415	366	421.77	hsa-miR-145-5p, hsa-miR-5195-3p
ACACTCCA	10114	-2.6806	125	155.93	hsa-miR-122-5p
CTGAGCCA	12314	-2.38773	149	180.62	hsa-miR-24-3p
ATGAAGGA	13030	-2.30081	281	321.96	hsa-miR-205-5p
ACGCACAA	13451	-2.25257	47	65.96	hsa-miR-210-3p
ACTACTGA	16344	-1.9516	177	207.28	hsa-miR-199a-3p, hsa-miR-199b-3p, hsa-miR-3129-5p
AACGGTTA	17090	-1.87768	49	65.47	hsa-miR-451a
ATGCTGGA	18016	-1.78567	239	264.63	hsa-miR-338-3p
TAGGTCAA	24341	-1.2264	130	145.05	hsa-miR-192-5p, hsa-miR-215-5p
GTGTCATA	25631	-1.11753	204	219.95	hsa-miR-425-5p
AAAGGGAA	30777	-0.698643	455	469.18	hsa-miR-204-5p, hsa-miR-211-5p
AGAGATTA	32393	-0.568928	258	265.66	hsa-miR-216b-5p
CATTTCAA	33836	-0.449804	589	600.63	hsa-miR-203a-3p
CCTGCTGA	39550	0.0316188	199	198.6	hsa-miR-214-3p, hsa-miR-761, hsa-miR-3619-5p
AACTGACA	39697	0.0427862	247	246.21	hsa-miR-223-3p
ACATATCA	39799	0.0528324	230	229.24	hsa-miR-190a-5p, hsa-miR-190b
TCATCTCA	39838	0.0562709	217	216.19	hsa-miR-143-3p, hsa-miR-4770, hsa-miR-6088
ATGCAGTA	41012	0.15909	313	310.07	hsa-miR-217, hsa-miR-6807-3p
CGGTACGA	42850	0.327896	8	7.08	hsa-miR-126-3p
CTGTTACA	54613	1.65945	292	266.59	hsa-miR-194-5p
CTGTGGTA	55027	1.72033	263	237.32	hsa-miR-140-3p
ACTGTAGA	55793	1.84715	342	310	hsa-miR-139-5p
AGTTCTCA	58760	2.40324	307	268.54	hsa-miR-146a-5p, hsa-miR-146b-5p, hsa-miR-7153-5p
AGACACGA	63167	3.90586	79	51.75	hsa-miR-187-3p
