# Supplementary material for: Evolutionary dynamics of microRNA target sites across vertebrate evolution
Source: PLoS Genet. 2020 Feb 3;16(2):e1008285. doi: 10.1371/journal.pgen.1008285 (PMC7018135; doi:10.1371/journal.pgen.1008285)
Supplement: S13 Table — As described in S1 Table. (XLSX) [file pgen.1008285.s017.xlsx]

## Sheet: Table S13
Table S13: Losses in 3’UTR binding sites of deeply conserved vertebrate miRNAs after filtering for low AU content contexts								mirs loss ranks lower than all 8mers, p-value: 2.18124296377e-22
8mer	rank	obs. count # std. devs from mean sim. count	obs. count	mean sim. count	miRNA
CTACCTCA	4	-12.5667	89	248.41	hsa-let-7a-5p, hsa-let-7b-5p, hsa-let-7c-5p, hsa-let-7d-5p, hsa-let-7e-5p, hsa-let-7f-5p, hsa-miR-98-5p, hsa-let-7g-5p, hsa-let-7i-5p, hsa-miR-4458, hsa-miR-4500
TGTTTACA	5	-12.2469	128	310.98	hsa-miR-30a-5p, hsa-miR-30c-5p, hsa-miR-30d-5p, hsa-miR-30b-5p, hsa-miR-30e-5p
GCACTTTA	8	-11.3368	52	178.61	hsa-miR-17-5p, hsa-miR-20a-5p, hsa-miR-93-5p, hsa-miR-106a-5p, hsa-miR-106b-5p, hsa-miR-20b-5p, hsa-miR-526b-3p, hsa-miR-519d-3p
ACCAAAGA	10	-9.98393	108	241.47	hsa-miR-9-5p
CTCAGGGA	11	-9.95602	177	314.41	hsa-miR-125b-5p, hsa-miR-125a-5p, hsa-miR-4319
AAGCACAA	12	-9.57992	107	209.89	hsa-miR-218-5p
GTGCCTTA	14	-9.5139	50	142.41	hsa-miR-124-3p, hsa-miR-506-3p
AGCAATAA	16	-9.27853	88	191.8	hsa-miR-137
GTGCAATA	17	-9.10019	38	126.79	hsa-miR-25-3p, hsa-miR-32-5p, hsa-miR-92a-3p, hsa-miR-363-3p, hsa-miR-367-3p, hsa-miR-92b-3p
GTGCCAAA	21	-8.80957	64	146.09	hsa-miR-96-5p, hsa-miR-1271-5p
TGGTGCTA	22	-8.64008	65	139.26	hsa-miR-29a-3p, hsa-miR-29b-3p, hsa-miR-29c-3p
CTATGCAA	28	-8.34037	43	112.35	hsa-miR-153-3p
TACTTGAA	30	-8.11081	66	138.54	hsa-miR-26a-5p, hsa-miR-26b-5p, hsa-miR-1297, hsa-miR-4465
TGAATGTA	37	-7.46248	97	188.02	hsa-miR-181a-5p, hsa-miR-181b-5p, hsa-miR-181c-5p, hsa-miR-181d-5p, hsa-miR-4262
AAGCCATA	42	-7.08394	56	123.44	hsa-miR-135a-5p, hsa-miR-135b-5p
CACTGTGA	55	-6.35629	164	250.89	hsa-miR-216a-3p, hsa-miR-128-3p, hsa-miR-3681-3p
ACATTCCA	64	-6.02584	120	179.94	hsa-miR-1-3p, hsa-miR-206, hsa-miR-613
GTACTGTA	67	-5.96863	44	86.87	hsa-miR-101-3p
TTTGCACA	68	-5.92578	159	229.91	hsa-miR-19a-3p, hsa-miR-19b-3p
TGCTGCTA	82	-5.47752	145	209.15	hsa-miR-15a-5p, hsa-miR-16-5p, hsa-miR-15b-5p, hsa-miR-195-5p, hsa-miR-424-5p, hsa-miR-497-5p, hsa-miR-6838-5p
CAGTATTA	90	-5.15882	116	167.85	hsa-miR-200b-3p, hsa-miR-200c-3p, hsa-miR-429
CACCAGCA	118	-4.63949	200	264.32	hsa-miR-138-5p
AATGTGAA	140	-4.31006	154	204.25	hsa-miR-23a-3p, hsa-miR-23b-3p, hsa-miR-130a-5p, hsa-miR-23c
GACAATCA	170	-4.04675	50	80.24	hsa-miR-219a-5p, hsa-miR-4782-3p, hsa-miR-6766-3p
TTGCACTA	221	-3.72708	48	78.36	hsa-miR-130a-3p, hsa-miR-301a-3p, hsa-miR-130b-3p, hsa-miR-454-3p, hsa-miR-301b-3p, hsa-miR-4295, hsa-miR-3666
TACGGGTA	222	-3.72541	5	15.67	hsa-miR-99a-5p, hsa-miR-100-5p, hsa-miR-99b-5p
TTGCCAAA	318	-3.30135	131	164.17	hsa-miR-182-5p
ACTACCTA	349	-3.22805	3	12.44	hsa-miR-196a-5p, hsa-miR-196b-5p
GGACCAAA	541	-2.76768	104	125.53	hsa-miR-133a-3p, hsa-miR-133b
TGCACTGA	579	-2.70193	146	170.98	hsa-miR-148a-3p, hsa-miR-152-3p, hsa-miR-148b-3p
CACTGCCA	900	-2.28306	246	276.71	hsa-miR-34a-5p, hsa-miR-34c-5p, hsa-miR-449a, hsa-miR-449b-5p
GACTGTTA	961	-2.22093	36	47.51	hsa-miR-212-3p, hsa-miR-132-3p
GCACCTTA	1122	-2.07903	31	41.79	hsa-miR-18a-5p, hsa-miR-18b-5p, hsa-miR-4735-3p
ACTACTGA	2040	-1.53703	48	57.21	hsa-miR-199a-3p, hsa-miR-199b-3p, hsa-miR-3129-5p
CGGTACGA	2118	-1.50255	3	5.63	hsa-miR-126-3p
ATGTAGCA	2530	-1.34917	64	73.11	hsa-miR-221-3p, hsa-miR-222-3p
TCATCTCA	2944	-1.21208	126	135.79	hsa-miR-143-3p, hsa-miR-4770, hsa-miR-6088
ATGCTGCA	3046	-1.1801	115	126.22	hsa-miR-103a-3p, hsa-miR-107
AGCACTTA	3415	-1.07127	54	61.46	hsa-miR-302a-3p, hsa-miR-302b-3p, hsa-miR-302c-3p, hsa-miR-302d-3p, hsa-miR-372-3p, hsa-miR-373-3p, hsa-miR-520e, hsa-miR-520a-3p, hsa-miR-520b, hsa-miR-520c-3p, hsa-miR-520d-3p, hsa-miR-302e
AACGGTTA	3457	-1.05995	0	0.97	hsa-miR-451a
ATAAGCTA	3614	-1.01613	30	34.49	hsa-miR-21-5p, hsa-miR-590-5p
AGACACGA	3735	-0.98287	27	30.69	hsa-miR-187-3p
CAGTGTTA	4263	-0.846197	138	145.87	hsa-miR-141-3p, hsa-miR-200a-3p
ACGCACAA	4378	-0.818057	13	15.31	hsa-miR-210-3p
CTGTTACA	5835	-0.512476	59	62.06	hsa-miR-194-5p
ACATATCA	6012	-0.48579	15	16.78	hsa-miR-190a-5p, hsa-miR-190b
CGCTGCTA	6651	-0.371796	36	37.78	hsa-miR-503-5p
AACTGGAA	7000	-0.314716	198	201.6	hsa-miR-145-5p, hsa-miR-5195-3p
CGTCTTAA	7591	-0.224651	6	6.49	hsa-miR-208a-3p, hsa-miR-208b-3p
CGAACAAA	8609	-0.0725884	13	13.18	hsa-miR-375
GTCTTCCA	9072	-0.00769779	141	141.07	hsa-miR-7-5p
GTGCCATA	10997	0.192776	27	26.21	hsa-miR-183-5p
CTGAGCCA	11400	0.240703	266	262.93	hsa-miR-24-3p
AGAGATTA	12555	0.381648	27	25.4	hsa-miR-216b-5p
AGCATTAA	14677	0.614581	91	86.36	hsa-miR-155-5p
ACAGGGTA	14725	0.621433	51	47.83	hsa-miR-10a-5p, hsa-miR-10b-5p
TCCGTCCA	17287	0.878636	57	52.1	hsa-miR-184
ATGAAGGA	18967	1.03487	139	129.45	hsa-miR-205-5p
GCAAAAAA	19208	1.05568	29	24.47	hsa-miR-129-5p
GTGTCATA	20638	1.18243	17	13.1	hsa-miR-425-5p
ACTGTAGA	22477	1.34059	56	48.23	hsa-miR-139-5p
ACTTTATA	25941	1.64011	47	38.4	hsa-miR-142-5p, hsa-miR-5590-3p
TTCCGTTA	26527	1.68684	35	28.52	hsa-miR-191-5p
AGTTCTCA	28327	1.83789	132	116.61	hsa-miR-146a-5p, hsa-miR-146b-5p, hsa-miR-7153-5p
AACTGACA	36564	2.52673	87	69.98	hsa-miR-223-3p
CCTGCTGA	38247	2.67411	276	236.52	hsa-miR-214-3p, hsa-miR-761, hsa-miR-3619-5p
AGTCTTAA	40205	2.84195	58	44.07	hsa-miR-499a-5p
TGAGATTA	41737	2.97688	46	32.51	hsa-miR-216a-5p
ACACTCCA	44163	3.20026	102	79.62	hsa-miR-122-5p
ATGCAGTA	51016	3.90622	94	67.6	hsa-miR-217, hsa-miR-6807-3p
ATGCTGGA	51655	3.9827	137	105.5	hsa-miR-338-3p
TAGGTCAA	55538	4.47014	30	16.03	hsa-miR-192-5p, hsa-miR-215-5p
CATTTCAA	56932	4.67623	178	132.27	hsa-miR-203a-3p
AAAGGGAA	58493	4.94221	214	164.17	hsa-miR-204-5p, hsa-miR-211-5p
CTGTGGTA	62574	5.9454	101	65.61	hsa-miR-140-3p
