# Supplementary material for: Evolutionary dynamics of microRNA target sites across vertebrate evolution
Source: PLoS Genet. 2020 Feb 3;16(2):e1008285. doi: 10.1371/journal.pgen.1008285 (PMC7018135; doi:10.1371/journal.pgen.1008285)
Supplement: S14 Table — As described in S2 Table. (XLSX) [file pgen.1008285.s018.xlsx]

## Sheet: Table S14
Table S14: Gains in 3’UTR binding sites of deeply conserved vertebrate miRNAs after filtering for low AU content contexts								mirs gain ranks lower than all 8mers, p-value: 4.78362343692e-12
8mer	rank	obs. count # std. devs from mean sim. count	obs. count	mean sim. count	miRNA
CTACCTCA	2	-4.91114	45	95.3	hsa-let-7a-5p, hsa-let-7b-5p, hsa-let-7c-5p, hsa-let-7d-5p, hsa-let-7e-5p, hsa-let-7f-5p, hsa-miR-98-5p, hsa-let-7g-5p, hsa-let-7i-5p, hsa-miR-4458, hsa-miR-4500
ACCAAAGA	3	-4.77507	59	102.66	hsa-miR-9-5p
CTATGCAA	5	-4.48072	16	46.86	hsa-miR-153-3p
GTGCCTTA	24	-3.6586	45	78.29	hsa-miR-124-3p, hsa-miR-506-3p
GTGCCATA	37	-3.43985	27	50.14	hsa-miR-183-5p
GTGCAATA	68	-3.14797	23	42.79	hsa-miR-25-3p, hsa-miR-32-5p, hsa-miR-92a-3p, hsa-miR-363-3p, hsa-miR-367-3p, hsa-miR-92b-3p
GCACTTTA	74	-3.12319	35	58.86	hsa-miR-17-5p, hsa-miR-20a-5p, hsa-miR-93-5p, hsa-miR-106a-5p, hsa-miR-106b-5p, hsa-miR-20b-5p, hsa-miR-526b-3p, hsa-miR-519d-3p
AAGCCATA	109	-2.95924	47	73.51	hsa-miR-135a-5p, hsa-miR-135b-5p
TTGCCAAA	144	-2.8344	80	109.74	hsa-miR-182-5p
GGACCAAA	151	-2.81745	70	96.48	hsa-miR-133a-3p, hsa-miR-133b
ACATATCA	301	-2.52776	19	34.39	hsa-miR-190a-5p, hsa-miR-190b
CTCAGGGA	340	-2.47501	126	157.89	hsa-miR-125b-5p, hsa-miR-125a-5p, hsa-miR-4319
TGCTGCTA	390	-2.42764	99	127.62	hsa-miR-15a-5p, hsa-miR-16-5p, hsa-miR-15b-5p, hsa-miR-195-5p, hsa-miR-424-5p, hsa-miR-497-5p, hsa-miR-6838-5p
TGTTTACA	556	-2.26236	59	77.63	hsa-miR-30a-5p, hsa-miR-30c-5p, hsa-miR-30d-5p, hsa-miR-30b-5p, hsa-miR-30e-5p
GTGCCAAA	713	-2.13977	70	89.12	hsa-miR-96-5p, hsa-miR-1271-5p
ATAAGCTA	818	-2.06439	21	32.46	hsa-miR-21-5p, hsa-miR-590-5p
AGCAATAA	986	-1.97478	51	65.64	hsa-miR-137
GCACCTTA	1085	-1.92669	38	51.37	hsa-miR-18a-5p, hsa-miR-18b-5p, hsa-miR-4735-3p
ACGCACAA	1131	-1.90467	15	24.15	hsa-miR-210-3p
AAGCACAA	1193	-1.87939	64	82.16	hsa-miR-218-5p
ACATTCCA	1270	-1.84968	70	86.52	hsa-miR-1-3p, hsa-miR-206, hsa-miR-613
ACTACCTA	1380	-1.81068	19	28.26	hsa-miR-196a-5p, hsa-miR-196b-5p
GACAATCA	2054	-1.59964	32	41.05	hsa-miR-219a-5p, hsa-miR-4782-3p, hsa-miR-6766-3p
TGGTGCTA	2321	-1.52032	74	88.49	hsa-miR-29a-3p, hsa-miR-29b-3p, hsa-miR-29c-3p
TTCCGTTA	2732	-1.4211	13	18.66	hsa-miR-191-5p
TACTTGAA	2940	-1.37361	51	61.84	hsa-miR-26a-5p, hsa-miR-26b-5p, hsa-miR-1297, hsa-miR-4465
TTGCACTA	3870	-1.19524	44	52.05	hsa-miR-130a-3p, hsa-miR-301a-3p, hsa-miR-130b-3p, hsa-miR-454-3p, hsa-miR-301b-3p, hsa-miR-4295, hsa-miR-3666
AGCATTAA	5951	-0.88166	54	60.67	hsa-miR-155-5p
CGCTGCTA	7112	-0.743937	37	41.43	hsa-miR-503-5p
ACTACTGA	9216	-0.519358	42	45.34	hsa-miR-199a-3p, hsa-miR-199b-3p, hsa-miR-3129-5p
CACTGTGA	10038	-0.436817	104	108.17	hsa-miR-216a-3p, hsa-miR-128-3p, hsa-miR-3681-3p
AGAGATTA	10053	-0.435895	41	43.89	hsa-miR-216b-5p
ATGCTGCA	10065	-0.434937	105	109.54	hsa-miR-103a-3p, hsa-miR-107
GACTGTTA	11071	-0.339182	32	33.84	hsa-miR-212-3p, hsa-miR-132-3p
AATGTGAA	11265	-0.322866	94	96.83	hsa-miR-23a-3p, hsa-miR-23b-3p, hsa-miR-130a-5p, hsa-miR-23c
GCAAAAAA	11445	-0.307289	62	64.53	hsa-miR-129-5p
AGCACTTA	11552	-0.297141	57	59.36	hsa-miR-302a-3p, hsa-miR-302b-3p, hsa-miR-302c-3p, hsa-miR-302d-3p, hsa-miR-372-3p, hsa-miR-373-3p, hsa-miR-520e, hsa-miR-520a-3p, hsa-miR-520b, hsa-miR-520c-3p, hsa-miR-520d-3p, hsa-miR-302e
TACGGGTA	11875	-0.267984	7	7.76	hsa-miR-99a-5p, hsa-miR-100-5p, hsa-miR-99b-5p
ACAGGGTA	13407	-0.140538	45	46.1	hsa-miR-10a-5p, hsa-miR-10b-5p
CGGTACGA	14314	-0.0695306	4	4.15	hsa-miR-126-3p
CACCAGCA	14733	-0.0372274	140	140.41	hsa-miR-138-5p
ACTTTATA	15934	0.0540386	50	49.57	hsa-miR-142-5p, hsa-miR-5590-3p
TTTGCACA	16291	0.0801413	107	106.34	hsa-miR-19a-3p, hsa-miR-19b-3p
AACGGTTA	16661	0.110088	11	10.62	hsa-miR-451a
TGCACTGA	18019	0.21246	101	98.91	hsa-miR-148a-3p, hsa-miR-152-3p, hsa-miR-148b-3p
TGAATGTA	20230	0.377032	71	68.1	hsa-miR-181a-5p, hsa-miR-181b-5p, hsa-miR-181c-5p, hsa-miR-181d-5p, hsa-miR-4262
ACACTCCA	21114	0.440748	80	75.84	hsa-miR-122-5p
CGTCTTAA	22399	0.533933	19	16.99	hsa-miR-208a-3p, hsa-miR-208b-3p
ATGAAGGA	23497	0.614697	104	98.54	hsa-miR-205-5p
TAGGTCAA	23524	0.616417	37	33.14	hsa-miR-192-5p, hsa-miR-215-5p
CGAACAAA	25133	0.726361	24	20.48	hsa-miR-375
ATGCAGTA	25433	0.745552	60	54.8	hsa-miR-217, hsa-miR-6807-3p
ACTGTAGA	25657	0.762925	66	60.33	hsa-miR-139-5p
GTACTGTA	28125	0.939417	45	39.11	hsa-miR-101-3p
TGAGATTA	28127	0.93953	51	44.59	hsa-miR-216a-5p
CAGTATTA	30149	1.08623	54	47.5	hsa-miR-200b-3p, hsa-miR-200c-3p, hsa-miR-429
AACTGACA	30154	1.08677	70	61.86	hsa-miR-223-3p
GTGTCATA	31723	1.20818	38	31.6	hsa-miR-425-5p
AGTCTTAA	37693	1.69954	60	49.16	hsa-miR-499a-5p
ATGTAGCA	39172	1.83363	66	52.84	hsa-miR-221-3p, hsa-miR-222-3p
CTGTTACA	40015	1.90755	73	57.2	hsa-miR-194-5p
TCATCTCA	40084	1.91321	105	87.08	hsa-miR-143-3p, hsa-miR-4770, hsa-miR-6088
CTGTGGTA	41294	2.02998	85	68.7	hsa-miR-140-3p
AAAGGGAA	41357	2.03688	165	142.23	hsa-miR-204-5p, hsa-miR-211-5p
CTGAGCCA	42518	2.155	194	168.78	hsa-miR-24-3p
CATTTCAA	43089	2.21992	114	92.6	hsa-miR-203a-3p
TCCGTCCA	44052	2.31861	53	39.83	hsa-miR-184
AGTTCTCA	44840	2.40859	109	84.51	hsa-miR-146a-5p, hsa-miR-146b-5p, hsa-miR-7153-5p
AGACACGA	46554	2.60306	34	22.1	hsa-miR-187-3p
ATGCTGGA	46726	2.62245	135	106.42	hsa-miR-338-3p
GTCTTCCA	47792	2.76022	127	96.18	hsa-miR-7-5p
CAGTGTTA	47935	2.78018	100	77.53	hsa-miR-141-3p, hsa-miR-200a-3p
CCTGCTGA	48557	2.86149	212	171.96	hsa-miR-214-3p, hsa-miR-761, hsa-miR-3619-5p
AACTGGAA	53414	3.64641	148	114.69	hsa-miR-145-5p, hsa-miR-5195-3p
CACTGCCA	56516	4.3242	198	142.7	hsa-miR-34a-5p, hsa-miR-34c-5p, hsa-miR-449a, hsa-miR-449b-5p
