# Supplementary material for: Evolutionary dynamics of microRNA target sites across vertebrate evolution
Source: PLoS Genet. 2020 Feb 3;16(2):e1008285. doi: 10.1371/journal.pgen.1008285 (PMC7018135; doi:10.1371/journal.pgen.1008285)
Supplement: S15 Table — (XLSX) [file pgen.1008285.s019.xlsx]

## Sheet: Table S15
		Table S15: expression levels of 75 deeply conserved vertebrate miRNAs across 172 tissues, and correlations with miRNA age and group number
mirseed	mir_name	gain_rank	loss_rank	group	any_exp	above_01	Avg. % made up by this miRNA in any given tissue	median	max_exp	cons_level
TGTTTACA	hsa-miR-30a-5p, hsa-miR-30c-5p, hsa-miR-30d-5p, hsa-miR-30b-5p, hsa-miR-30e-5p	24	9	1	170	154	0.0300726	0.0340562	0.105721	7.3249
GTGCAATA	hsa-miR-25-3p, hsa-miR-32-5p, hsa-miR-92a-3p, hsa-miR-363-3p, hsa-miR-367-3p, hsa-miR-92b-3p	6	32	1	169	124	0.0250575	0.0187205	0.146067	6.02019
GTGCCTTA	hsa-miR-124-3p, hsa-miR-506-3p	4	42	1	31	11	0.00888664	0	0.277969	4.90999
TACTTGAA	hsa-miR-26a-5p, hsa-miR-26b-5p, hsa-miR-1297, hsa-miR-4465	420	47	1	164	107	0.0194258	0.0188431	0.109742	6.54202
GCACTTTA	hsa-miR-17-5p, hsa-miR-20a-5p, hsa-miR-93-5p, hsa-miR-106a-5p, hsa-miR-106b-5p, hsa-miR-20b-5p, hsa-miR-526b-3p, hsa-miR-519d-3p	10	59	1	169	117	0.026725	0.0210622	0.172414	6.10743
CTACCTCA	hsa-let-7a-5p, hsa-let-7b-5p, hsa-let-7c-5p, hsa-let-7d-5p, hsa-let-7e-5p, hsa-let-7f-5p, hsa-miR-98-5p, hsa-let-7g-5p, hsa-let-7i-5p, hsa-miR-4458, hsa-miR-4500	11	61	1	164	159	0.088011	0.0263738	0.435685	8.45153
AGCAATAA	hsa-miR-137	36	74	1	17	5	0.00110016	0	0.0571776	3.34812
ACCAAAGA	hsa-miR-9-5p	13	86	1	78	25	0.0138418	0.000462535	0.263473	6.72268
TGAATGTA	hsa-miR-181a-5p, hsa-miR-181b-5p, hsa-miR-181c-5p, hsa-miR-181d-5p, hsa-miR-4262	2531	89	1	146	55	0.0129881	0.00913739	0.140483	8.34005
AAGCACAA	hsa-miR-218-5p	73	133	1	20	1	0.000444278	0	0.0263158	5.97533
TTTGCACA	hsa-miR-19a-3p, hsa-miR-19b-3p	95	134	1	149	70	0.0155965	0.00444463	0.24236	8.16305
CTATGCAA	hsa-miR-153-3p	19	136	1	23	1	0.000422328	0	0.0193732	5.30956
TGCTGCTA	hsa-miR-15a-5p, hsa-miR-16-5p, hsa-miR-15b-5p, hsa-miR-195-5p, hsa-miR-424-5p, hsa-miR-497-5p, hsa-miR-6838-5p	304	145	1	172	172	0.140477	0.119824	0.43695	4.43971
GTACTGTA	hsa-miR-101-3p	1424	147	1	122	13	0.00373567	0.0052564	0.05	5.06969
TGGTGCTA	hsa-miR-29a-3p, hsa-miR-29b-3p, hsa-miR-29c-3p	53	155	1	165	135	0.0399618	0.0466428	0.181818	5.38788
AATGTGAA	hsa-miR-23a-3p, hsa-miR-23b-3p, hsa-miR-130a-5p, hsa-miR-23c	726	175	1	138	55	0.00863672	0.00442778	0.050175	4.27678
GTGCCAAA	hsa-miR-96-5p, hsa-miR-1271-5p	8	220	1	64	4	0.0015423	0.00624422	0.0267281	5.58175
ACATTCCA	hsa-miR-1-3p, hsa-miR-206, hsa-miR-613	1100	222	1	14	1	0.000323732	0	0.0228311	5.91386
AAGCCATA	hsa-miR-135a-5p, hsa-miR-135b-5p	56	224	1	40	3	0.00095871	0	0.0154762	7.61122
CTCAGGGA	hsa-miR-125b-5p, hsa-miR-125a-5p, hsa-miR-4319	100	228	1	98	39	0.00821394	0.00185014	0.129573	9.09202
GGACCAAA	hsa-miR-133a-3p, hsa-miR-133b	47	233	1	5	1	0.000142035	0.000231267	0.0167428	4.30587
CACTGTGA	hsa-miR-216a-3p, hsa-miR-128-3p, hsa-miR-3681-3p	327	238	1	88	11	0.00244177	0	0.0410959	4.27614
TTGCACTA	hsa-miR-130a-3p, hsa-miR-301a-3p, hsa-miR-130b-3p, hsa-miR-454-3p, hsa-miR-301b-3p, hsa-miR-4295, hsa-miR-3666	112	354	1	149	52	0.0101992	0.00624422	0.0948905	5.97591
TTGCCAAA	hsa-miR-182-5p	59	357	1	57	3	0.00122228	0.00185014	0.0156682	4.47354
GACAATCA	hsa-miR-219a-5p, hsa-miR-4782-3p, hsa-miR-6766-3p	527	490	1	5	0	4.92994e-05	0	0.00259909	3.6517
GTGCCATA	hsa-miR-183-5p	54	647	1	34	0	0.000481777	0.000462535	0.00933489	6.32606
ATGCTGCA	hsa-miR-103a-3p, hsa-miR-107	2924	719	1	112	3	0.00181197	0.0013876	0.0166667	8.11305
GCACCTTA	hsa-miR-18a-5p, hsa-miR-18b-5p, hsa-miR-4735-3p	342	791	1	112	25	0.00553677	0.00323774	0.139344	5.75821
ACTTTATA	hsa-miR-142-5p, hsa-miR-5590-3p	1770	972	1	125	103	0.10088	0.204219	0.536683	4.13754
TACGGGTA	hsa-miR-99a-5p, hsa-miR-100-5p, hsa-miR-99b-5p	1656	979	1	124	63	0.0140935	0.0113658	0.159533	7.65749
ATAAGCTA	hsa-miR-21-5p, hsa-miR-590-5p	397	988	1	162	129	0.0565957	0.0472337	0.332681	3.86603
AGCACTTA	hsa-miR-302a-3p, hsa-miR-302b-3p, hsa-miR-302c-3p, hsa-miR-302d-3p, hsa-miR-372-3p, hsa-miR-373-3p, hsa-miR-520e, hsa-miR-520a-3p, hsa-miR-520b, hsa-miR-520c-3p, hsa-miR-520d-3p, hsa-miR-302e	2446	1228	1	9	5	0.0108926	0	0.492647	2.38047
CAGTATTA	hsa-miR-200b-3p, hsa-miR-200c-3p, hsa-miR-429	8691	173	2	49	14	0.00629167	0.0205828	0.394399	6.10243
CACCAGCA	hsa-miR-138-5p	5817	438	2	30	1	0.000525644	0	0.0100223	4.45228
TGCACTGA	hsa-miR-148a-3p, hsa-miR-152-3p, hsa-miR-148b-3p	5815	444	2	56	1	0.00101523	0	0.0404858	4.9725
ACTACTGA	hsa-miR-199a-3p, hsa-miR-199b-3p, hsa-miR-3129-5p	14130	447	2	33	2	0.000591322	0	0.0125196	3.0849
CACTGCCA	hsa-miR-34a-5p, hsa-miR-34c-5p, hsa-miR-449a, hsa-miR-449b-5p	26383	453	2	53	0	0.00078678	0.000693802	0.0078329	4.01592
AACTGGAA	hsa-miR-145-5p, hsa-miR-5195-3p	21900	590	2	30	5	0.00134374	0	0.0668842	3.27412
CAGTGTTA	hsa-miR-141-3p, hsa-miR-200a-3p	13715	646	2	69	12	0.00612264	0.146855	0.29371	5.88192
GACTGTTA	hsa-miR-212-3p, hsa-miR-132-3p	3976	704	2	27	0	0.000340419	0	0.00976801	6.14138
ACAGGGTA	hsa-miR-10a-5p, hsa-miR-10b-5p	5550	718	2	52	9	0.00199959	0	0.0483029	5.57247
ATGTAGCA	hsa-miR-221-3p, hsa-miR-222-3p	11418	998	2	96	13	0.00279239	0.000479386	0.0245902	6.37866
ACTACCTA	hsa-miR-196a-5p, hsa-miR-196b-5p	5930	1204	2	60	17	0.00374942	0	0.0946292	5.58561
GTCTTCCA	hsa-miR-7-5p	19012	1213	2	48	6	0.00189375	0	0.119658	6.26325
CTGAGCCA	hsa-miR-24-3p	31498	1241	2	155	78	0.0142114	0.0146878	0.0746888	8.2863
ATGAAGGA	hsa-miR-205-5p	13551	1305	2	16	5	0.000820677	0.000693802	0.0495868	6.09941
ACATATCA	hsa-miR-190a-5p, hsa-miR-190b	22389	1407	2	10	0	5.91446e-05	0	0.00257954	5.57442
CTGTTACA	hsa-miR-194-5p	47280	1473	2	47	10	0.00194476	0	0.05	4.69103
TCATCTCA	hsa-miR-143-3p, hsa-miR-4770, hsa-miR-6088	41454	1549	2	82	46	0.020128	0	0.311582	4.09626
ACTGTAGA	hsa-miR-139-5p	44671	1934	2	15	0	0.000172034	0	0.00413223	2.96232
AGTCTTAA	hsa-miR-499a-5p	10974	2233	2	3	0	3.66471e-05	0	0.00456621	2.85578
CGTCTTAA	hsa-miR-208a-3p, hsa-miR-208b-3p	4080	2478	2	1	0	2.65477e-05	0	0.00456621	2.39962
AGCATTAA	hsa-miR-155-5p	3797	2910	2	89	28	0.00758776	0.000479386	0.127981	4.41527
CGCTGCTA	hsa-miR-503-5p	3756	2987	2	42	4	0.000853568	0	0.0152878	0.761687
AACTGACA	hsa-miR-223-3p	33029	3263	2	46	10	0.00198896	0	0.0909091	5.51261
CGGTACGA	hsa-miR-126-3p	30123	3533	3	120	62	0.0231523	0.00208141	0.427702	3.91073
AAAGGGAA	hsa-miR-204-5p, hsa-miR-211-5p	33940	3716	3	9	0	0.000135283	0	0.0089172	8.38511
TCCGTCCA	hsa-miR-184	20691	5626	3	9	0	0.000112444	0	0.0056338	3.66955
ACGCACAA	hsa-miR-210-3p	5608	7141	3	61	4	0.00115843	0	0.0187416	3.1992
AGACACGA	hsa-miR-187-3p	60015	10857	3	7	0	4.88304e-05	0.000231267	0.00183655	4.15479
AGAGATTA	hsa-miR-216b-5p	26605	13264	3	3	0	5.15708e-05	0	0.00768386	2.47206
GTGTCATA	hsa-miR-425-5p	23706	14344	3	131	16	0.00376281	0.00812806	0.0224719	3.60575
AACGGTTA	hsa-miR-451a	14436	14596	3	44	18	0.0029862	0	0.0931085	4.30578
CTGTGGTA	hsa-miR-140-3p	48729	16070	3	105	2	0.00177071	0.00287632	0.0277778	2.7938
CCTGCTGA	hsa-miR-214-3p, hsa-miR-761, hsa-miR-3619-5p	47711	17204	3	33	0	0.000675763	0	0.00990854	5.36374
ATGCTGGA	hsa-miR-338-3p	30395	26100	3	14	0	0.000194789	0	0.00869565	5.65815
AGTTCTCA	hsa-miR-146a-5p, hsa-miR-146b-5p, hsa-miR-7153-5p	52297	27558	3	94	34	0.00651262	0.000479386	0.189069	3.41943
TAGGTCAA	hsa-miR-192-5p, hsa-miR-215-5p	19168	28797	3	34	8	0.00116294	0	0.0333333	3.1992
ATGCAGTA	hsa-miR-217, hsa-miR-6807-3p	33852	32199	3	2	0	7.22541e-05	0	0.00768386	2.91124
TGAGATTA	hsa-miR-216a-5p	7839	36869	3	6	1	0.000158526	0	0.0208562	4.52477
CATTTCAA	hsa-miR-203a-3p	32083	47124	3	8	0	0.00015834	0.00485661	0.00971323	6.75708
ACACTCCA	hsa-miR-122-5p	14074	52047	3	27	13	0.00868362	0	0.72063	5.46834
TTCCGTTA	hsa-miR-191-5p	1063	3423	4	157	46	0.00838417	0.00399895	0.0543807	2.73439
CGAACAAA	hsa-miR-375	1752	5724	4	13	3	0.000972707	0	0.0806452	5.75315
GCAAAAAA	hsa-miR-129-5p	3074	25380	4	15	0	0.000270134	0	0.00987925	4.9161
			group	total miRNAs	prop. miRNAs exp. >50% of tissues	avg. % of tissues	avg. above 0.01
			1	32	0.59375	0.562318	0.299055
			2	23	0.130435	0.280334	0.0659757
			3	17	0.235294	0.241792	0.0540356
			4	3	0.333333	0.358527	0.0949612
								P-value
				group vs. exp		Gp 1 vs gp 2	Gp 2 lower expressed	0.003
						Gp 1 vs gp 3	Gp 3 lower expressed	0.001
						Gp 2 vs. gp 3	Gp 3 lower expressed	0.12
								P-value
				group vs. age		Gp 1 vs gp 2	Gp 2 less cons.	0.03
						Gp 1 vs gp 3	Gp 3 less cons.	0.002
						Gp 2 vs. gp 3	Gp 3 less cons.	0.12
